# Supplementary material for: Initiation of wound healing is regulated by the convergence of mechanical and epigenetic cues
Source: PLoS Biol. 2022 Sep 16;20(9):e3001777. doi: 10.1371/journal.pbio.3001777 (PMC9522318; doi:10.1371/journal.pbio.3001777)
Supplement: S1 Raw Data — (ZIP) [file pbio.3001777.s007.zip]

Archive with 44 entries (41 files):
- __MACOSX/Supporting Information Raw Data/._Fig_1A.xlsx
- __MACOSX/Supporting Information Raw Data/._Fig_2B.xlsx
- __MACOSX/Supporting Information Raw Data/._Fig_3A.xlsx
- __MACOSX/Supporting Information Raw Data/._Fig_3B.xlsx
- __MACOSX/Supporting Information Raw Data/._Fig_3D.xlsx
- __MACOSX/Supporting Information Raw Data/._Fig_3E.xlsx
- __MACOSX/Supporting Information Raw Data/._Fig_4D.xlsx
- __MACOSX/Supporting Information Raw Data/._Fig_5A_DESEQ2_output_data.xlsx
- __MACOSX/Supporting Information Raw Data/._Fig_5B.xlsx
- __MACOSX/Supporting Information Raw Data/._Fig_5C.xlsx
- __MACOSX/Supporting Information Raw Data/._S1A_Fig.xlsx
- __MACOSX/Supporting Information Raw Data/._S2B_Fig.xlsx
- __MACOSX/Supporting Information Raw Data/._S2F_Fig.pdf
- __MACOSX/Supporting Information Raw Data/._S3A_Fig.xlsx
- __MACOSX/Supporting Information Raw Data/._S3B_Fig.pdf
- __MACOSX/Supporting Information Raw Data/._S3B_Fig.xlsx
- __MACOSX/Supporting Information Raw Data/._S4B_Fig.xlsx
- __MACOSX/Supporting Information Raw Data/._S4C_Fig.xlsx
- __MACOSX/Supporting Information Raw Data/._S4D_Fig.xlsx
- __MACOSX/Supporting Information Raw Data/._S5_Fig.xlsx
- __MACOSX/Supporting Information Raw Data/
- __MACOSX/._Supporting Information Raw Data
- __MACOSX/
- Supporting Information Raw Data/Fig_1A.xlsx
- Supporting Information Raw Data/Fig_2B.xlsx
- Supporting Information Raw Data/Fig_3A.xlsx
- Supporting Information Raw Data/Fig_3B.xlsx
- Supporting Information Raw Data/Fig_3D.xlsx
- Supporting Information Raw Data/Fig_3E.xlsx
- Supporting Information Raw Data/Fig_4D.xlsx
- Supporting Information Raw Data/S1A_Fig.xlsx
- Supporting Information Raw Data/S2B_Fig.xlsx
- Supporting Information Raw Data/S2F_Fig.pdf
- Supporting Information Raw Data/S3A_Fig.xlsx
- Supporting Information Raw Data/S3B_Fig.pdf
- Supporting Information Raw Data/S3B_Fig.xlsx
- Supporting Information Raw Data/S4B_Fig.xlsx
- Supporting Information Raw Data/S4C_Fig.xlsx
- Supporting Information Raw Data/S4D_Fig.xlsx
- Supporting Information Raw Data/S5A_Fig_DESEQ2_output_data.xlsx
- Supporting Information Raw Data/S5B_Fig.xlsx
- Supporting Information Raw Data/S5C_Fig.xlsx
- Supporting Information Raw Data/S6_Fig.xlsx
- Supporting Information Raw Data/
