# Supplementary material for: Initiation of wound healing is regulated by the convergence of mechanical and epigenetic cues
Source: PLoS Biol. 2022 Sep 16;20(9):e3001777. doi: 10.1371/journal.pbio.3001777 (PMC9522318; doi:10.1371/journal.pbio.3001777)
Supplement: S1 Raw Data — (ZIP) [file pbio.3001777.s007.zip › Supporting Information Raw Data/Fig_1A.xlsx]

## Sheet: Sheet1
Control	4 hour	8 hour	16 hour
1	1.12	0.68	0.57
1	0.76	0.4	0.33
1	0.66	0.52	0.4
1	0.77	0.45	0.41
