# Supplementary material for: Initiation of wound healing is regulated by the convergence of mechanical and epigenetic cues
Source: PLoS Biol. 2022 Sep 16;20(9):e3001777. doi: 10.1371/journal.pbio.3001777 (PMC9522318; doi:10.1371/journal.pbio.3001777)
Supplement: S1 Raw Data — (ZIP) [file pbio.3001777.s007.zip › Supporting Information Raw Data/Fig_2B.xlsx]

## Sheet: Sheet1
Time (hr)	Nuclear			Cytoplasmic
0	21	16	26	79	84	74
4	52	41	63	48	59	37
8	79	92	100	21	8	0
