# Supplementary material for: Initiation of wound healing is regulated by the convergence of mechanical and epigenetic cues
Source: PLoS Biol. 2022 Sep 16;20(9):e3001777. doi: 10.1371/journal.pbio.3001777 (PMC9522318; doi:10.1371/journal.pbio.3001777)
Supplement: S1 Raw Data — (ZIP) [file pbio.3001777.s007.zip › Supporting Information Raw Data/Fig_3A.xlsx]

## Sheet: Sheet1
	Control			Scratch
Mock IgG	1	1	1	1	1	1
DNMT3a	1.31951	2.14355	1.62451	3.73213	4.28709	3.03143
DNMT3b	1.7411	0.933033	1.31951	0.870551	0.287175	1.1487
