# Supplementary material for: Initiation of wound healing is regulated by the convergence of mechanical and epigenetic cues
Source: PLoS Biol. 2022 Sep 16;20(9):e3001777. doi: 10.1371/journal.pbio.3001777 (PMC9522318; doi:10.1371/journal.pbio.3001777)
Supplement: S1 Raw Data — (ZIP) [file pbio.3001777.s007.zip › Supporting Information Raw Data/Fig_3B.xlsx]

## Sheet: Sheet1
	Scrambled RNA			DNMT3a shRNA
0 hr	1	1	1	1.2	0.85	1.4
8 hr	0.3	0.6	0.4	0.85	0.7	0.92
