# Supplementary material for: Initiation of wound healing is regulated by the convergence of mechanical and epigenetic cues
Source: PLoS Biol. 2022 Sep 16;20(9):e3001777. doi: 10.1371/journal.pbio.3001777 (PMC9522318; doi:10.1371/journal.pbio.3001777)
Supplement: S1 Raw Data — (ZIP) [file pbio.3001777.s007.zip › Supporting Information Raw Data/Fig_3D.xlsx]

## Sheet: Sheet1
		Control			Scratch
	H3K9ac	8.57333	9.18867	7.46352	5.27751	4.59434	3.9996
	H3K4me3	5.27751	4.92409	6.06226	2.63875	1.9998	3.73176
	H3K9me3	0.233235	0.435232	0.189446	3.73176	3.9996	2.63875
	H3K27me3	7.9992	4.59434	5.65629	5.65629	3.48185	5.27751
