# Supplementary material for: Initiation of wound healing is regulated by the convergence of mechanical and epigenetic cues
Source: PLoS Biol. 2022 Sep 16;20(9):e3001777. doi: 10.1371/journal.pbio.3001777 (PMC9522318; doi:10.1371/journal.pbio.3001777)
Supplement: S1 Raw Data — (ZIP) [file pbio.3001777.s007.zip › Supporting Information Raw Data/Fig_3E.xlsx]

## Sheet: Sheet1
Time (hr)	Scrambled RNA				DNMT3a shRNA
0:00:00	100	100	100	100	100	100	100	100
24:00:00	88	64	79	64.75	95	90	88	91.25
48:00:00	46	28	39	27.925	86	62	72	59.5
72:00:00	0	0	5	6.5	49	23	38	45.575
84:00:00	0	0	0		35	12	39	22
96:00:00	0	0	0		0	0	0
