# Supplementary material for: Initiation of wound healing is regulated by the convergence of mechanical and epigenetic cues
Source: PLoS Biol. 2022 Sep 16;20(9):e3001777. doi: 10.1371/journal.pbio.3001777 (PMC9522318; doi:10.1371/journal.pbio.3001777)
Supplement: S1 Raw Data — (ZIP) [file pbio.3001777.s007.zip › Supporting Information Raw Data/Fig_4D.xlsx]

## Sheet: Sheet1
Control	EGTA	Blebbistatin	scratch	Calyculin-A +scratch	Hard Matrix	Soft Matrix
1	0.4	0.53	0.68	0.93	0.94	0.52
1	0.33	0.41	0.4	0.89	0.85	0.54
1	0.55	0.66	0.52	1.21	0.62	0.45
1	0.46	0.23	0.45	0.68	0.65	0.32
