# Supplementary material for: Initiation of wound healing is regulated by the convergence of mechanical and epigenetic cues
Source: PLoS Biol. 2022 Sep 16;20(9):e3001777. doi: 10.1371/journal.pbio.3001777 (PMC9522318; doi:10.1371/journal.pbio.3001777)
Supplement: S1 Raw Data — (ZIP) [file pbio.3001777.s007.zip › Supporting Information Raw Data/S1A_Fig.xlsx]

## Sheet: Sheet1
Time	Actinomycin-D			Control
0:00:00	100	100	100	100	100	100
0:30:00	84.4	66.2	93.1	98.6	96.3	107.2
1:00:00	72.6	58.2	62	94.3	101.8	98.5
2:00:00	56.3	36.4	48.2	102.2	110.3	96.4
4:00:00	42.5	30.8	46.5	98.4	99.6	106.8
8:00:00	30.2	41.4	40.7	94.5	110.2	106.4
