# Supplementary material for: Initiation of wound healing is regulated by the convergence of mechanical and epigenetic cues
Source: PLoS Biol. 2022 Sep 16;20(9):e3001777. doi: 10.1371/journal.pbio.3001777 (PMC9522318; doi:10.1371/journal.pbio.3001777)
Supplement: S1 Raw Data — (ZIP) [file pbio.3001777.s007.zip › Supporting Information Raw Data/S2B_Fig.xlsx]

## Sheet: K5 negative layer
K5 negative layer
Micron	DAPI						DNMT3a
0	3.91575	2.25	3.7755	3.345	10.9095	2.25	49.371	66.6315	72.7788	75.4071	83.0631	49.797
0.621	9.64575	3.429	6.738	2.2305	16.671	3.429	67.8051	86.4141	72.9135	89.4171	96.8088	49.9374
1.242	19.1456	3.69968	3.7791	1.3965	18.168	3.69968	29.6706	97.1907	73.0821	87.0525	86.0865	45.3138
1.863	19.7629	5.9868	3.6615	2.1225	23.7885	5.9868	29.6853	96.942	67.2969	83.2296	68.0586	46.6107
2.484	24.633	10.6411	16.719	6.738	38.5875	10.6411	27.2511	93.753	85.1349	49.3911	50.1126	39.3618
3.105	28.6474	20.43	28.8675	10.0965	65.1795	20.43	26.5158	81.8019	89.6403	42.4818	37.4046	41.967
3.726	14.5597	41.5793	34.9122	9.897	106.941	41.5793	29.151	59.364	64.6713	38.4555	85.4325	72.2406
4.347	63.4883	82.7118	92.0124	14.8605	133.584	82.7118	17.5737	86.034	82.9038	13.3839	46.2621	45.8847
4.968	80.6441	114.135	150.636	14.538	146.806	114.135	22.1181	34.2741	46.9017	6.8598	47.2665	35.0817
5.589	87.8565	167.989	178.641	7.98	151.24	167.989	19.2234	32.7711	43.6695	5.4741	56.5035	18.7179
6.21	88.2904	210.744	118.259	19.905	140.91	210.744	35.7552	21.3897	53.013	7.7142	54.4347	12.246
6.831	92.4049	224.704	96.273	34.7385	133.359	224.704	28.6338	19.8123	55.365	6.0201	59.2089	18.7602
7.452	121.764	216.712	51.2583	70.2375	86.145	216.712	15.3543	14.1291	58.1214	2.961	72.1998	9.9984
8.073	137.474	211.477	31.6059	78.9825	62.2275	211.477	12.0645	13.7859	58.2261	5.1861	39.4269	6.4677
8.694	128.635	194.561	16.818	110.326	31.839	194.561	20.7279	8.19	40.5306	21.3417	34.0773	2.0433
9.315	104.614	119.779	3	140.91	19.5555	119.779	8.7795	2.9442	53.9361	32.5893	44.541	1.4388
9.936	82.2518	44.1423	9.3819	139.712	17.496	44.1423	3.5583	16.9236	49.5453	30.2838	55.5381	3.2064
10.557	62.3017	22.5934	49.3119	41.679	15.282	22.5934	0.1749	50.3196	102.165	26.5761	41.4	39.324
11.178	25.635	17.6729	19.077	19.077	10.113	17.6729	2.1519	51.3846	113.882	30.2727	49.5516	54.5904
11.799	9.69337	15.8535	9.774	9.774	7.9785	15.8535	5.3262	60.0993	127.314	32.6961	45.4155	62.8671
12.42	1.43925	16.0027	7.2615	7.2615	4.452	16.0027	10.3905	104.027	127.056	30.3921	43.6596	29.5455
13.041	0	15.3315	3.948	3.948	4.0185	15.3315	24.2328	75.7374	120.018	35.1369	55.233	49.2564

## Sheet: K5 positive layer
K5 positive layer
Micron	DAPI				DNMT3a
0	125.396	50.652	36.312	74.25	115.047	61.148	57.28	31.367
0.621	93.24	10.775	48.559	52.176	32.561	71.874	73.625	43.244
1.242	66.218	10.486	61.881	37.751	20.883	85.498	86.358	58.6
1.863	19.75	23.279	72.157	30.931	31.199	97.772	91.047	74.574
2.484	33.599	39.069	72.137	29.159	40.121	96.049	96.466	79.51
3.105	83.143	66.547	76.564	44.49	71.743	113.369	102.309	107.597
3.726	148.704	199.704	84.142	71.235	84.074	126.766	119.329	139.873
4.347	169.654	176.349	103	112.8	77.791	143.25	121.968	151.953
4.968	114.868	180.675	145.287	179.458	79.596	144.033	90.65	163.506
5.589	126.029	206.166	210.788	237.857	113.06	149.417	130.957	187.95
6.21	154.531	241.765	252.188	255	118.727	148.342	145.049	245.939
6.831	159.106	255	255	241.155	101.206	150.411	147.442	255
7.452	148.122	255	244.008	190.199	139.199	129.378	203.442	255
8.073	121.914	255	191.051	122.102	139.207	110.901	245.828	255
8.694	123.537	245.313	98.594	73.545	131.829	110.462	214.161	255
9.315	119.475	204.055	47.196	58.576	111.25	114.136	131.188	240.51
9.936	132.485	148.386	27.811	60.05	82.132	102.461	142.654	214
10.557	148.837	104.187	22.603	80.102	41.864	100.24	133.698	211.061
11.178	124.593	66.547	17.163	113.607	24.75	145.764	108.057	191.608
11.799	28.74	39.069	11.155	141.935	23.735	176.172	93.98	152.995
12.42	31.633	23.279	9.978	147.459	39.707	32.256	86.459	120.347
13.041	92.915	13.619	14.43	146.2	64.57	27.199	76.736	95.382
