# Supplementary material for: Initiation of wound healing is regulated by the convergence of mechanical and epigenetic cues
Source: PLoS Biol. 2022 Sep 16;20(9):e3001777. doi: 10.1371/journal.pbio.3001777 (PMC9522318; doi:10.1371/journal.pbio.3001777)
Supplement: S1 Raw Data — (ZIP) [file pbio.3001777.s007.zip › Supporting Information Raw Data/S3A_Fig.xlsx]

## Sheet: Sheet1
Control	Control+5AzadC	8 hour	5AzadC 8 hr
1	1.22	0.66	1.25
1	1.36	0.44	0.86
1	0.98	0.4	0.69
1	0.86	0.56	0.77
