# Supplementary material for: Initiation of wound healing is regulated by the convergence of mechanical and epigenetic cues
Source: PLoS Biol. 2022 Sep 16;20(9):e3001777. doi: 10.1371/journal.pbio.3001777 (PMC9522318; doi:10.1371/journal.pbio.3001777)
Supplement: S1 Raw Data — (ZIP) [file pbio.3001777.s007.zip › Supporting Information Raw Data/S3B_Fig.xlsx]

## Sheet: Sheet1
Scrambled RNA	shRNA_1	shRNA_2
1	0.24	0.33
1	0.18	0.25
1	0.3	0.39
