# Supplementary material for: Initiation of wound healing is regulated by the convergence of mechanical and epigenetic cues
Source: PLoS Biol. 2022 Sep 16;20(9):e3001777. doi: 10.1371/journal.pbio.3001777 (PMC9522318; doi:10.1371/journal.pbio.3001777)
Supplement: S1 Raw Data — (ZIP) [file pbio.3001777.s007.zip › Supporting Information Raw Data/S5A_Fig_DESEQ2_output_data.xlsx]

## Sheet: diffexpr-results_2
	Gene	baseMean	log2FoldChange	lfcSE	stat	pvalue	padj	Control_1	Control_2	Scratched_2	Scratched_3
1	uc007xuc.1	1206.01	-4.13997	0.253861	-16.308	8.66044e-60	9.47192e-56	2581.28	1983.83	116.207	142.716
2	uc008eem.2	10762.4	-3.7571	0.274251	-13.6995	1.02219e-42	5.58982e-39	24795.6	15289.3	1172.45	1792.23
3	uc008ybj.2	4617.23	2.99803	0.219679	13.6473	2.09526e-42	7.63861e-39	1153.44	901.232	8807.9	7606.36
4	uc008kkj.1	1331.48	-3.29329	0.243437	-13.5283	1.06464e-41	2.911e-38	2144.13	2688.82	216.851	276.125
5	uc012dyn.1	300.807	5.97986	0.450158	13.2839	2.87036e-40	6.27863e-37	10.4084	8.37058	730.446	454.003
6	uc007wgg.1	1002.97	-4.25345	0.335453	-12.6797	7.65876e-37	1.39606e-33	2542.48	1269.54	76.7799	123.067
7	uc008ybg.2	18874.8	2.75273	0.227182	12.1168	8.60256e-34	1.34409e-30	4027.09	5727.34	34834.2	30910.5
8	uc008qfh.1	19344.6	-3.31068	0.275574	-12.0138	3.00748e-33	4.1116e-30	45982.3	24311.9	3252.77	3831.62
9	uc007zcm.1	11272.7	-2.92244	0.24504	-11.9264	8.62374e-33	1.04798e-29	24456.8	15379.5	2504.68	2749.87
10	uc007yrf.2	2046.01	-2.93633	0.247934	-11.8432	2.33376e-32	2.55244e-29	4290.14	2948.3	429.552	516.054
11	uc008eel.2	19836.3	-3.39363	0.290399	-11.6861	1.5012e-31	1.4926e-28	45181.8	27269.5	2530.62	4363.19
12	uc009gni.3	4932.06	-3.18922	0.273935	-11.6423	2.51296e-31	2.29036e-28	11438.8	6340.25	877.781	1071.41
13	uc007xky.2	481.331	-3.52036	0.312143	-11.278	1.68457e-29	1.41724e-26	1098.56	672.437	72.6296	81.6999
14	uc007jpk.1	265.198	-4.19589	0.373923	-11.2213	3.20623e-29	2.50475e-26	575.299	430.62	18.6762	36.1962
15	uc007lir.2	1432.23	-2.86362	0.259614	-11.0303	2.73027e-28	1.905e-25	1995.57	3041.31	375.599	316.458
16	uc007pjb.1	6186.85	-2.68947	0.243867	-11.0284	2.78687e-28	1.905e-25	12809.9	8616.12	1476.46	1844.97
17	uc008bxe.1	1219.82	-3.2435	0.297835	-10.8902	1.28308e-27	8.25471e-25	2734.56	1678.77	178.461	287.501
18	uc008qeb.1	4227.01	-2.45626	0.227567	-10.7935	3.69255e-27	2.24363e-24	8303.04	5998.92	1247.15	1358.91
19	uc008ybh.2	25363.3	2.16768	0.205894	10.5281	6.41089e-26	3.69031e-23	8241.54	10227.9	40305.3	42678.4
20	uc008opl.2	882.183	-3.20651	0.308682	-10.3877	2.81942e-25	1.5418e-22	2084.51	1099.34	153.56	191.323
21	uc007tbv.2	550.957	-2.96901	0.286121	-10.3768	3.16354e-25	1.6476e-22	1101.4	852.869	100.644	148.921
22	uc007vyt.1	713.667	-3.42999	0.335204	-10.2325	1.41754e-24	7.04712e-22	1783.62	828.687	112.057	130.306
23	uc008nsl.1	937.965	2.45275	0.240112	10.215	1.69862e-24	8.0773e-22	273.456	305.991	1764.9	1407.51
24	uc008qdm.1	756.575	-3.33793	0.32817	-10.1713	2.66198e-24	1.21309e-21	1800.65	953.316	105.832	166.502
25	uc008rwy.1	749.125	-2.85646	0.288291	-9.90826	3.8326e-23	1.67668e-20	1632.22	1000.75	162.898	200.63
26	uc012cti.1	2352.21	-2.38566	0.246651	-9.67221	3.95754e-22	1.66476e-19	4766.09	3131.53	727.334	783.905
27	uc007dtu.2	460.494	2.70105	0.279575	9.66126	4.4041e-22	1.78399e-19	104.084	141.37	874.668	721.855
28	uc007chm.2	330.144	-2.8217	0.294061	-9.59565	8.33893e-22	3.25725e-19	541.235	615.703	72.6296	91.0075
29	uc009oqz.1	1188.12	2.40682	0.251561	9.56755	1.09467e-21	4.1284e-19	422.012	332.033	2309.62	1688.81
30	uc009fpj.1	424.479	-3.20863	0.33648	-9.53588	1.48622e-21	5.41828e-19	1002.99	529.207	77.8175	87.905
31	uc008brt.1	317.476	-3.23125	0.341255	-9.4687	2.83335e-21	9.99626e-19	708.716	438.99	50.8407	71.3581
32	uc009lai.2	5313.23	-2.2041	0.234273	-9.40826	5.04418e-21	1.72401e-18	10310.9	7152.2	1762.82	2026.98
33	uc008piy.1	182.087	-3.61682	0.385029	-9.39365	5.79564e-21	1.92082e-18	387.002	286.46	22.8265	32.0595
34	uc008cia.1	5150.6	-2.22871	0.238205	-9.35625	8.26132e-21	2.65747e-18	9731.83	7247.99	1544.94	2077.66
35	uc008ffr.1	1919.38	1.94344	0.207903	9.34782	8.94755e-21	2.79598e-18	781.574	802.646	3140.71	2952.57
36	uc007ztg.2	412.901	2.95231	0.317514	9.2982	1.42848e-20	4.3398e-18	123.954	65.1045	700.357	762.188
37	uc009ggg.1	9996.75	-1.87371	0.201748	-9.28737	1.58144e-20	4.67464e-18	16784	14630.8	4077.63	4494.53
38	uc007lgv.1	978.181	-2.39642	0.260216	-9.20937	3.28033e-20	9.44132e-18	1932.17	1356.03	278.068	346.449
39	uc007xby.1	618.697	2.33086	0.253418	9.19768	3.65774e-20	1.02576e-17	231.823	178.572	1003.33	1061.06
40	uc008xxq.1	1603.14	-2.9099	0.319633	-9.10387	8.71681e-20	2.38339e-17	3928.69	1730.85	356.923	396.089
41	uc009bjg.2	177.778	-4.30731	0.48067	-8.96105	3.2161e-19	8.57914e-17	480.678	196.244	18.6762	15.5126
42	uc008ddl.1	129.28	-4.24586	0.474432	-8.94935	3.57578e-19	9.3115e-17	281.972	209.264	8.30053	17.581
43	uc008eup.1	61306.1	-1.87389	0.209615	-8.93965	3.90389e-19	9.92951e-17	108363	84297.3	25525.2	27039.6
44	uc008qfi.1	722.421	-2.98933	0.33482	-8.92817	4.33109e-19	1.07657e-16	1770.37	796.135	157.71	165.468
45	uc007xtu.1	152478	-2.23785	0.252382	-8.86693	7.51895e-19	1.82744e-16	311378	191849	47534	59150.7
46	uc009rdk.2	688.586	-2.12125	0.242075	-8.76277	1.90518e-18	4.52978e-16	1143.97	1095.62	234.49	280.262
47	uc008cos.1	511.561	-2.69689	0.310527	-8.6849	3.79067e-18	8.82096e-16	1098.56	674.297	113.095	160.297
48	uc007qan.1	235.226	-2.75796	0.317731	-8.68016	3.952e-18	9.00481e-16	401.196	418.529	54.991	66.1873
49	uc007nns.2	2789.63	-1.77415	0.206089	-8.60866	7.39164e-18	1.64984e-15	4055.48	4578.71	1244.04	1280.31
50	uc008qdy.1	259.837	-3.20737	0.373549	-8.58622	8.98737e-18	1.9659e-15	617.879	319.942	53.9534	47.5721
51	uc008ybl.2	5659.11	2.18534	0.254868	8.5744	9.96056e-18	2.13605e-15	2548.16	1531.82	9892.15	8664.33
52	uc008qez.2	2134.99	-2.22841	0.261429	-8.52398	1.54168e-17	3.24257e-15	4377.19	2660.91	703.47	798.384
53	uc011zta.1	378.619	-2.73468	0.321022	-8.51869	1.61371e-17	3.33003e-15	800.499	516.186	80.9301	116.862
54	uc008cib.1	2443.78	-1.95201	0.230021	-8.48624	2.13427e-17	4.32269e-15	4503.04	3264.53	1013.7	993.843
55	uc007jog.1	349.33	-3.02095	0.357188	-8.45759	2.72956e-17	5.42786e-15	796.714	447.361	57.0661	96.1784
56	uc007alc.1	2185.55	2.10558	0.251011	8.38838	4.92876e-17	9.62604e-15	663.297	984.938	3968.69	3125.28
57	uc008qff.1	161.942	-3.58849	0.429708	-8.351	6.76864e-17	1.29171e-14	383.217	214.845	19.7138	29.9911
58	uc008yjp.1	151.819	-3.272	0.391875	-8.34959	6.85006e-17	1.29171e-14	310.359	239.957	24.9016	32.0595
59	uc009ort.1	691.641	-2.79726	0.335388	-8.34037	7.40596e-17	1.37287e-14	789.144	1629.47	142.147	205.801
60	uc008xah.2	705.581	-2.7762	0.334291	-8.30474	1.00035e-16	1.82346e-14	1689.94	772.883	196.1	163.4
61	uc009gnq.1	2538.66	-2.12315	0.256115	-8.28983	1.13412e-16	2.03341e-14	5116.19	3142.69	984.65	911.109
62	uc007hjt.2	314.128	-2.59705	0.313951	-8.27215	1.31569e-16	2.32092e-14	619.771	458.522	103.757	74.4607
63	uc007jyv.1	224.995	-3.16765	0.383356	-8.26295	1.42118e-16	2.46721e-14	531.773	278.089	43.5778	46.5379
64	uc012cqa.1	151.692	-3.93244	0.477279	-8.2393	1.73221e-16	2.96018e-14	397.411	172.062	19.7138	17.581
65	uc009laj.2	132.869	-3.7711	0.458945	-8.21688	2.0886e-16	3.51432e-14	241.285	253.908	26.9767	9.30758
66	uc008qes.1	280.885	-2.76612	0.337891	-8.18644	2.69062e-16	4.45868e-14	611.255	368.305	70.5545	73.4265
67	uc008qed.1	7209.01	-2.1625	0.265012	-8.15999	3.3505e-16	5.46931e-14	15117.7	8453.36	2537.89	2727.12
68	uc007pkn.2	11748.5	-1.59254	0.197798	-8.05138	8.18648e-16	1.3167e-13	18335.8	16956	5545.79	6156.45
69	uc008xbs.1	3082.2	-2.12065	0.263917	-8.0353	9.33518e-16	1.47969e-13	6354.79	3669.1	1179.71	1125.18
70	uc007jpj.2	293.228	-2.65657	0.331738	-8.00802	1.16566e-15	1.82126e-13	626.395	385.977	74.7048	85.8366
71	uc009fsm.1	166.679	-3.42049	0.428946	-7.97417	1.53405e-15	2.36309e-13	361.454	248.327	16.6011	40.3329
72	uc007csq.1	224.643	2.72127	0.342367	7.94838	1.88965e-15	2.87043e-13	68.1275	50.2235	455.491	324.731
73	uc009bgh.2	543.668	1.96012	0.246773	7.94301	1.97341e-15	2.95659e-13	221.415	223.215	908.908	821.136
74	uc009gae.1	3486.18	-1.60816	0.203226	-7.91318	2.50889e-15	3.70808e-13	5558.07	4942.36	1732.74	1711.56
75	uc012fji.1	1122.16	-2.24947	0.285418	-7.88133	3.23926e-15	4.72371e-13	2375.95	1332.78	362.111	417.807
76	uc007zcl.1	828.317	-2.3687	0.300744	-7.87612	3.37716e-15	4.86e-13	1720.22	1055.62	210.626	326.8
77	uc007pja.2	4150.35	-2.24073	0.28523	-7.85589	3.96955e-15	5.63831e-13	9079.89	4622.42	1352.99	1546.09
78	uc009gnx.1	89.6812	-4.46499	0.570977	-7.81991	5.28617e-15	7.41216e-13	217.63	125.559	7.26296	8.27341
79	uc007xuj.2	6700.91	2.01604	0.258735	7.79191	6.60057e-15	9.13803e-13	1995.57	3317.54	9603.71	11886.8
80	uc009cee.2	494.834	-2.4299	0.314813	-7.71854	1.17667e-14	1.60866e-12	1038	631.514	184.687	125.135
81	uc009qtz.1	2234.34	-1.90746	0.247967	-7.69241	1.44391e-14	1.94964e-12	4251.35	2805.07	877.781	1003.15
82	uc008mig.2	575.839	-2.26932	0.29746	-7.62901	2.3657e-14	3.15532e-12	1205.48	702.199	190.912	204.767
83	uc007vsl.2	345.136	2.81211	0.369396	7.61272	2.68382e-14	3.5365e-12	50.1494	121.838	511.52	697.035
84	uc007rxw.1	1534.07	1.68294	0.223333	7.53558	4.86154e-14	6.32984e-12	811.853	645.465	2317.92	2361.02
85	uc009jih.2	226.312	2.7791	0.369705	7.51707	5.60173e-14	7.20778e-12	37.8486	77.1953	345.509	444.696
86	uc009gmu.2	2623.19	-1.73754	0.231533	-7.50451	6.16579e-14	7.8413e-12	4691.34	3380.78	1152.74	1267.9
87	uc008xxp.1	937.885	-2.05124	0.276224	-7.42599	1.11943e-13	1.40726e-11	1885.81	1136.54	346.547	382.645
88	uc008xrv.1	1744.39	-1.9621	0.264498	-7.41821	1.18717e-13	1.47546e-11	3379.88	2172.63	614.239	810.794
89	uc008lvh.1	71.1332	-5.05899	0.684009	-7.39608	1.40259e-13	1.72361e-11	164.642	111.608	3.1127	5.17088
90	uc007tat.1	591.316	-2.11247	0.287672	-7.34333	2.08338e-13	2.53177e-11	1062.6	858.449	169.123	275.091
91	uc012gik.1	320.079	-2.43388	0.331875	-7.33372	2.23855e-13	2.69044e-11	687.899	392.487	101.681	98.2467
92	uc008gcq.1	1627.24	-1.62443	0.222147	-7.31238	2.62455e-13	3.12008e-11	2695.77	2219.13	755.348	838.717
93	uc007hzi.2	28184.2	1.39809	0.196542	7.11344	1.1319e-12	1.33114e-10	16428.2	14581.5	42136.6	39590.3
94	uc008ptk.1	2898.51	-1.58304	0.223782	-7.07406	1.50468e-12	1.75072e-10	4975.2	3717.47	1423.54	1477.84
95	uc009mhc.2	3617.34	-1.7683	0.250995	-7.04515	1.85257e-12	2.13279e-10	6913.05	4272.72	1608.23	1675.36
96	uc009qur.2	7705.55	-1.41102	0.200386	-7.04151	1.9017e-12	2.16655e-10	11845.7	10553.4	4025.76	4397.32
97	uc008utn.2	268.86	2.18458	0.311217	7.01947	2.22716e-12	2.51118e-10	78.5359	115.328	456.529	425.046
98	uc007lkj.2	24373.3	-1.71979	0.246232	-6.98445	2.85978e-12	3.19158e-10	45815.8	28972.4	10365.3	12339.8
99	uc007tbu.1	90.89	-3.83331	0.553011	-6.9317	4.15806e-12	4.59361e-10	232.769	106.957	14.5259	9.30758
100	uc009ocq.2	1409.46	-2.33005	0.336341	-6.92763	4.27953e-12	4.68052e-10	3336.36	1366.26	413.989	521.225
101	uc029ryu.1	16262.4	1.58864	0.229473	6.92297	4.4227e-12	4.78922e-10	9425.26	6806.21	26913.4	21904.9
102	uc007txa.1	348.606	2.16242	0.313034	6.90793	4.91762e-12	5.27295e-10	153.287	101.377	663.005	476.755
103	uc011xbr.1	4241.37	1.36694	0.197947	6.90556	5.0004e-12	5.30965e-10	2309.71	2430.26	6168.33	6057.17
104	uc007yhr.2	4385.62	1.52098	0.220688	6.892	5.50142e-12	5.78549e-10	2010.71	2522.33	7129.12	5880.32
105	uc009edl.1	740.728	1.78585	0.259914	6.87095	6.37764e-12	6.64307e-10	278.187	387.837	1260.64	1036.24
106	uc008qfv.2	73.2123	-4.37521	0.641695	-6.8182	9.21856e-12	9.51164e-10	185.458	93.9365	3.1127	10.3418
107	uc007idj.2	11530.3	-1.56268	0.229488	-6.80941	9.79992e-12	1.0017e-09	20149.7	14307.2	5350.73	6313.64
108	uc008thc.2	333.201	2.00689	0.297309	6.75018	1.47659e-11	1.49532e-09	137.201	128.349	627.727	439.525
109	uc008qex.2	267.971	-2.77352	0.411348	-6.74253	1.55656e-11	1.56184e-09	678.437	256.698	72.6296	64.1189
110	uc009gnk.1	354.454	-2.40041	0.356666	-6.73013	1.69514e-11	1.68543e-09	800.499	391.557	95.4561	130.306
111	uc007xbw.1	557.745	-1.941	0.28852	-6.72745	1.72664e-11	1.68789e-09	1096.66	673.367	227.227	233.724
112	uc008eus.1	282.289	-2.43604	0.362113	-6.72729	1.72848e-11	1.68789e-09	638.696	314.362	88.1931	87.905
113	uc008szm.1	3089.35	-1.45708	0.216918	-6.71718	1.85274e-11	1.79323e-09	5084.02	3974.17	1646.62	1652.61
114	uc008qdz.1	445.929	-2.37049	0.354365	-6.6894	2.24084e-11	2.14983e-09	1039.89	454.801	149.41	139.614
115	uc009kqt.1	3658.36	1.33479	0.199856	6.67875	2.4099e-11	2.29192e-09	2004.09	2150.31	5297.81	5181.22
116	uc009fpw.1	207.775	-2.66988	0.403346	-6.61932	3.60847e-11	3.40223e-09	450.399	267.859	36.3148	76.529
117	uc008ntw.2	114.467	-3.00387	0.454256	-6.61274	3.77266e-11	3.52663e-09	258.317	148.81	20.7513	29.9911
118	uc008yqm.2	343.528	1.87414	0.285549	6.5633	5.26299e-11	4.87808e-09	143.825	150.67	614.239	465.379
119	uc007ner.2	3426.07	1.80118	0.274747	6.55578	5.53516e-11	5.08723e-09	1100.45	1955	5992.98	4655.86
120	uc008pdi.1	1410.9	1.64489	0.251119	6.55025	5.74417e-11	5.23533e-09	777.789	589.661	2476.67	1799.47
121	uc009lby.2	3265.65	-1.3112	0.202633	-6.47084	9.74621e-11	8.80945e-09	4887.2	4423.39	1903.93	1848.07
122	uc009gnr.2	334.499	-2.30793	0.357692	-6.45227	1.10186e-10	9.8779e-09	757.919	355.285	115.17	109.623
123	uc008hjt.1	2817.44	1.63328	0.25332	6.4475	1.13708e-10	1.01108e-08	1075.85	1671.33	4725.08	3797.49
124	uc008qfd.1	1563.95	-2.04572	0.32433	-6.30752	2.83545e-10	2.50092e-08	1674.8	3361.25	456.529	763.222
125	uc008pqj.1	2162.48	-1.45939	0.231918	-6.29268	3.12034e-10	2.73017e-08	3663.75	2679.52	1089.44	1217.23
126	uc009udm.1	12911.1	-1.33808	0.212903	-6.28495	3.2796e-10	2.84675e-08	20830	16176.6	6977.63	7660.14
127	uc008fxw.2	3535.79	-1.30101	0.207591	-6.26719	3.67625e-10	3.16591e-08	5218.38	4841.92	1879.03	2203.83
128	uc008tzt.1	712.514	1.48771	0.237712	6.25843	3.88863e-10	3.32266e-08	351.046	398.068	1112.27	988.672
129	uc008deg.2	4361.48	1.28701	0.206296	6.23864	4.41379e-10	3.74214e-08	2312.55	2758.57	6288.69	6086.13
130	uc008adj.1	362.408	-1.6906	0.272439	-6.20542	5.45514e-10	4.58945e-08	598.955	507.815	168.086	174.776
131	uc008ofd.2	503.806	1.69378	0.27366	6.18935	6.04126e-10	5.04376e-08	193.974	281.81	812.414	727.026
132	uc007kfh.1	607.282	-1.58918	0.261043	-6.0878	1.14474e-09	9.4849e-08	1051.25	771.953	286.368	319.56
133	uc008qhf.1	281.268	-2.34192	0.385068	-6.08183	1.18822e-09	9.7711e-08	292.381	647.325	75.7423	109.623
134	uc007kfg.2	1062.97	-1.50761	0.250358	-6.02179	1.72494e-09	1.40789e-07	1861.21	1284.42	538.497	567.763
135	uc008wch.1	210.872	-2.00997	0.335397	-5.99282	2.06237e-09	1.67082e-07	356.723	319.012	66.4042	101.349
136	uc009aeu.1	4920.91	1.40242	0.23463	5.97717	2.27052e-09	1.82593e-07	2213.2	3189.19	7692.51	6588.73
137	uc007hzv.1	104.616	-2.5197	0.424317	-5.93824	2.88101e-09	2.29997e-07	170.319	186.013	24.9016	37.2303
138	uc009nbk.2	744.419	-1.42266	0.239922	-5.92969	3.03514e-09	2.40546e-07	1187.5	981.218	387.012	421.944
139	uc009fzg.2	1051.06	-1.32298	0.223917	-5.90832	3.45604e-09	2.71933e-07	1609.51	1394.17	602.826	597.754
140	uc007gnj.2	856.959	-1.81359	0.307984	-5.88858	3.89529e-09	3.02148e-07	1762.8	905.883	337.209	421.944
141	uc008xem.1	3023.21	-1.27969	0.217292	-5.88925	3.87957e-09	3.02148e-07	3817.03	4747.98	1656.99	1870.82
142	uc009quf.1	866.235	-1.42253	0.241758	-5.88409	4.00254e-09	3.0828e-07	1323.76	1199.78	408.801	532.601
143	uc008xjf.2	252.747	2.05935	0.35047	5.87596	4.20401e-09	3.21533e-07	69.0738	126.489	467.942	347.483
144	uc007ull.1	428.535	1.54216	0.262851	5.86703	4.43677e-09	3.36979e-07	223.307	214.845	576.887	699.103
145	uc008gcb.1	79.4821	-2.91232	0.498168	-5.84605	5.03393e-09	3.77096e-07	150.448	130.209	12.4508	24.8202
146	uc009tkv.1	3515.95	-1.18838	0.203271	-5.84629	5.02648e-09	3.77096e-07	4834.22	4940.5	2011.84	2277.26
147	uc008eep.2	44358	-1.26201	0.216053	-5.84123	5.18176e-09	3.8553e-07	71754.4	53465.7	25168.2	27043.7
148	uc007hmc.1	164.679	2.01729	0.348393	5.79027	7.02725e-09	5.19304e-07	71.9124	58.5941	238.64	289.569
149	uc008cfm.1	853.293	-1.30154	0.225872	-5.7623	8.29746e-09	6.09056e-07	1236.7	1191.41	476.243	508.815
150	uc007kob.1	348.511	1.83503	0.319227	5.74837	9.01083e-09	6.5701e-07	112.6	192.523	613.202	475.721
151	uc008iqk.1	2191.77	-1.27816	0.223428	-5.72067	1.06103e-08	7.68512e-07	3506.68	2700.91	1233.67	1325.81
152	uc009cvx.2	2460.82	1.56293	0.273615	5.71213	1.11571e-08	8.02799e-07	881.873	1607.15	3872.2	3482.07
153	uc007lpq.2	109.861	-2.54654	0.448556	-5.67719	1.36923e-08	9.75384e-07	242.231	132.999	29.0518	35.162
154	uc012dnf.1	1136.9	1.46091	0.257353	5.67667	1.3734e-08	9.75384e-07	480.678	731.031	1793.95	1541.96
155	uc009tyk.2	613.282	1.79064	0.315711	5.67178	1.41325e-08	9.9721e-07	181.673	368.305	1031.34	871.81
156	uc008kbx.1	1226.7	1.29093	0.228522	5.64903	1.6136e-08	1.13128e-06	741.833	681.737	1932.99	1550.23
157	uc009lkf.1	2395.39	1.20086	0.214206	5.60611	2.06925e-08	1.44149e-06	1304.83	1599.71	3285.97	3391.06
158	uc008rqr.2	223.887	1.74718	0.311885	5.60199	2.11903e-08	1.46682e-06	109.761	95.7966	376.636	313.355
159	uc007nck.2	654.705	-1.31176	0.234882	-5.58478	2.34002e-08	1.60961e-06	936.754	930.064	364.186	387.816
160	uc008pyq.1	1172.87	-1.37414	0.246101	-5.58366	2.35509e-08	1.60962e-06	1416.49	1968.95	602.826	703.24
161	uc012fwo.1	444.114	-1.68004	0.300943	-5.5826	2.36947e-08	1.60962e-06	529.881	824.037	181.574	240.963
162	uc007wfx.1	27313.1	-1.28829	0.230873	-5.5801	2.40379e-08	1.62285e-06	46354.2	31160.9	15666.2	16071.1
163	uc008vni.2	221.013	1.85658	0.33299	5.57549	2.46832e-08	1.6562e-06	90.8367	100.447	277.03	415.739
164	uc007wax.1	6849.45	-1.32625	0.238581	-5.55891	2.71464e-08	1.81037e-06	11846.6	7740	3809.94	4001.23
165	uc009kfg.1	3643.6	-1.33457	0.240721	-5.54405	2.95548e-08	1.95903e-06	4141.59	6294.68	2017.03	2121.09
166	uc007deh.1	2417.78	-1.17773	0.212626	-5.53896	3.04267e-08	2.00468e-06	3040.19	3666.31	1471.27	1493.35
167	uc007lsy.2	280.089	1.82116	0.328866	5.53769	3.06483e-08	2.00719e-06	88.9443	158.111	456.529	416.773
168	uc009gnt.1	4204.23	-1.57801	0.285379	-5.52953	3.21089e-08	2.09033e-06	8378.74	4218.77	2205.87	2013.54
169	uc007ywn.2	68.3696	-2.75798	0.500559	-5.5098	3.59232e-08	2.3248e-06	118.277	119.978	18.6762	16.5468
170	uc008nqw.2	1763.38	-1.53498	0.278984	-5.50205	3.75409e-08	2.4152e-06	3393.13	1850.83	871.555	937.998
171	uc007xto.1	540.414	-1.52942	0.279135	-5.47916	4.27361e-08	2.73336e-06	939.592	665.926	240.715	315.424
172	uc009guc.2	67.4634	-2.78544	0.510088	-5.4607	4.74263e-08	3.0157e-06	130.578	105.097	15.5635	18.6152
173	uc008gyx.1	771.255	1.29799	0.238298	5.4469	5.12542e-08	3.24027e-06	492.032	399.928	1135.1	1057.96
174	uc007zcf.1	3138.98	-1.19414	0.220487	-5.41592	6.09752e-08	3.83268e-06	4758.52	3978.82	1705.76	2112.82
175	uc007pht.1	1010.45	1.46323	0.27106	5.3982	6.73115e-08	4.18287e-06	410.658	664.996	1625.87	1340.29
176	uc008dar.1	315.619	1.65459	0.306458	5.39906	6.69904e-08	4.18287e-06	117.331	186.943	486.618	471.584
177	uc008ugz.1	162.544	1.9984	0.370968	5.38699	7.16489e-08	4.42726e-06	48.257	81.8457	280.143	239.929
178	uc008yub.1	294.51	-1.56022	0.290365	-5.37329	7.73131e-08	4.75041e-06	484.463	395.277	140.071	158.229
179	uc008pty.1	401.738	1.70498	0.31744	5.37102	7.82944e-08	4.78383e-06	135.309	241.817	691.019	538.806
180	uc007zcd.1	6350.07	-1.12964	0.21141	-5.34334	9.12518e-08	5.54456e-06	7723.01	9709.87	3832.77	4134.64
181	uc008wta.1	340.024	1.47234	0.276827	5.31862	1.04555e-07	6.3178e-06	186.405	173.922	547.835	451.935
182	uc008iob.2	653.124	1.58439	0.298247	5.31236	1.08215e-07	6.46766e-06	237.5	415.739	1111.23	848.024
183	uc033hwm.1	72.5377	-2.90423	0.546694	-5.31235	1.08218e-07	6.46766e-06	175.05	80.9156	17.6386	16.5468
184	uc007rkl.1	767.578	1.38211	0.262449	5.26621	1.39271e-07	8.27832e-06	341.584	509.675	1177.64	1041.42
185	uc008zoo.1	720.362	1.4734	0.281309	5.23765	1.62636e-07	9.60752e-06	284.811	478.053	1130.95	987.638
186	uc009ofj.2	137.083	-2.60026	0.496537	-5.23679	1.6339e-07	9.60752e-06	224.253	246.467	14.5259	63.0847
187	uc007xui.1	14533.4	1.10351	0.210983	5.23035	1.69185e-07	9.89505e-06	8146.92	10315.3	18809	20862.4
188	uc008hmf.2	188.191	-1.89461	0.363312	-5.21482	1.83994e-07	1.06966e-05	372.809	220.425	81.9677	77.5632
189	uc008yah.1	1508.35	1.11688	0.214209	5.21396	1.84846e-07	1.06966e-05	935.807	968.197	2191.34	1938.05
190	uc009npf.1	101.446	-2.35607	0.452998	-5.20107	1.98147e-07	1.1406e-05	218.576	120.908	34.2397	32.0595
191	uc008cfp.1	137.209	-2.03428	0.391803	-5.1921	2.07934e-07	1.19067e-05	235.608	205.544	39.4275	68.2556
192	uc008cpw.1	51.657	-3.16497	0.609746	-5.19064	2.0957e-07	1.19378e-05	102.191	83.7058	14.5259	6.20506
193	uc007uhs.1	36.3324	-4.04809	0.781685	-5.17867	2.2347e-07	1.26637e-05	73.8048	63.2444	2.07513	6.20506
194	uc007urc.1	121.489	-2.07473	0.401153	-5.17191	2.3171e-07	1.3063e-05	232.769	159.971	42.5402	50.6746
195	uc009nbi.1	183.06	-1.71568	0.332424	-5.16113	2.45465e-07	1.37674e-05	302.789	258.558	77.8175	93.0758
196	uc009rvj.1	4818.2	1.05638	0.204936	5.15469	2.5405e-07	1.41763e-05	2861.36	3396.6	6565.72	6449.12
197	uc009fnn.1	502.608	-1.54647	0.300166	-5.15203	2.57676e-07	1.43056e-05	945.27	552.458	240.715	271.988
198	uc011wyq.1	140.151	2.1373	0.418926	5.10185	3.36354e-07	1.85793e-05	31.2251	72.545	233.452	223.382
199	uc008wgm.1	755.515	-1.32569	0.262238	-5.05528	4.29755e-07	2.36193e-05	1290.64	869.61	421.252	440.559
200	uc008sih.1	8420.51	-1.17722	0.233648	-5.03844	4.69342e-07	2.5666e-05	13990.7	9363.89	5101.71	5225.69
201	uc008ikz.2	1630.1	-1.1495	0.228316	-5.03472	4.78557e-07	2.60397e-05	2528.29	1966.16	952.486	1073.47
202	uc012aaz.1	79.1658	-2.32015	0.461204	-5.03064	4.88855e-07	2.64683e-05	145.717	118.118	25.9392	26.8886
203	uc009reb.1	117.308	-2.07332	0.414178	-5.00586	5.56141e-07	2.99631e-05	199.652	179.502	32.1645	57.9139
204	uc007kth.2	449.659	1.66511	0.334623	4.97609	6.48823e-07	3.47852e-05	137.201	293.9	740.822	626.711
205	uc009sgk.1	33.2718	-3.91233	0.787037	-4.97095	6.6624e-07	3.55447e-05	64.3427	60.4542	5.18783	3.10253
206	uc008vbu.1	411.352	1.43675	0.290435	4.94687	7.54148e-07	4.00394e-05	172.211	271.579	603.863	597.754
207	uc008nwt.3	135.471	1.82533	0.369273	4.94305	7.6911e-07	4.06365e-05	68.1275	51.1535	201.288	221.314
208	uc008got.2	104936	0.937521	0.190158	4.93023	8.21324e-07	4.31867e-05	73018.5	70963.9	138671	137089
209	uc008vnh.1	879.796	1.10489	0.227348	4.85992	1.17432e-06	6.14521e-05	595.17	521.766	1222.25	1179.99
210	uc008hin.1	1533.75	1.49376	0.30873	4.8384	1.30885e-06	6.81663e-05	511.903	1095.62	2494.31	2033.19
211	uc009rgl.1	3592.25	1.0082	0.208914	4.82589	1.39381e-06	7.22468e-05	2250.1	2521.4	5167.08	4430.41
212	uc008yfk.1	1829.97	-1.54908	0.323146	-4.79374	1.63699e-06	8.44515e-05	1620.87	3834.66	866.368	997.98
213	uc009fme.2	118.26	-1.92901	0.402549	-4.79199	1.65133e-06	8.47916e-05	209.114	165.551	39.4275	58.948
214	uc033gmj.1	4059.52	0.956359	0.199615	4.79101	1.65946e-06	8.48108e-05	2704.28	2818.1	5565.5	5150.2
215	uc007jzz.2	228.63	1.70838	0.356922	4.78643	1.69772e-06	8.63629e-05	71.9124	142.3	368.336	331.97
216	uc007liu.2	446.475	-1.59343	0.333385	-4.77954	1.75697e-06	8.89627e-05	886.604	454.801	255.241	189.254
217	uc008pix.1	29.656	-5.81421	1.21789	-4.77399	1.80614e-06	9.10312e-05	71.9124	44.6431	0	2.06835
218	uc012drl.2	1095.02	-1.17008	0.245346	-4.7691	1.85052e-06	9.28403e-05	1772.26	1260.24	649.516	698.069
219	uc007jno.1	98.3971	2.14908	0.45204	4.75419	1.9924e-06	9.95019e-05	49.2032	23.2516	164.973	156.161
220	uc012beh.1	105.479	-1.92263	0.40495	-4.74781	2.05626e-06	0.000102224	160.857	172.992	49.8032	38.2645
221	uc007jsd.2	3801.4	-1.31899	0.27788	-4.7466	2.06865e-06	0.000102375	6979.29	3875.58	1888.37	2462.37
222	uc008bee.2	2882.3	0.951985	0.200635	4.74485	2.08662e-06	0.000102799	1973.81	1955	3868.05	3732.34
223	uc008cir.1	2157.32	0.977802	0.206144	4.74329	2.10278e-06	0.000102912	1389.04	1516.93	2896.88	2826.4
224	uc008jud.1	1553.2	1.17264	0.247247	4.74281	2.10773e-06	0.000102912	1131.67	777.534	2336.6	1967
225	uc008met.2	495.988	1.296	0.273851	4.73251	2.21761e-06	0.000106846	231.823	342.264	720.071	689.795
226	uc008pui.1	52.9809	-2.65725	0.561393	-4.73331	2.20887e-06	0.000106846	91.7829	91.1463	11.4132	17.581
227	uc009kem.2	4284.31	1.42318	0.300615	4.73422	2.19902e-06	0.000106846	1500.7	3153.85	7027.43	5455.28
228	uc007chl.1	6179.21	-1.01978	0.215804	-4.72548	2.2957e-06	0.000110123	7283.97	9269.02	3814.09	4349.74
229	uc007uoj.2	2882.7	-1.18072	0.250484	-4.71376	2.43184e-06	0.000116144	4898.56	3102.69	1869.69	1659.85
230	uc007pyk.1	5220.47	0.934402	0.198285	4.71241	2.448e-06	0.000116408	3572.91	3600.28	7172.69	6535.99
231	uc009mvt.1	76.1445	-2.2872	0.485711	-4.70896	2.48982e-06	0.000117884	97.4602	155.321	26.9767	24.8202
232	uc007sem.1	409.261	-1.356	0.288125	-4.70629	2.52262e-06	0.000118922	692.63	484.564	206.476	253.373
233	uc008hgb.1	1595.1	-1.06291	0.225929	-4.7046	2.54366e-06	0.000119399	2423.26	1891.75	998.139	1067.27
234	uc009fqe.1	15630.5	-1.17207	0.24918	-4.70369	2.55496e-06	0.000119417	27003.1	16301.2	9717.84	9499.94
235	uc008lie.2	363.189	-1.51778	0.322984	-4.69925	2.61115e-06	0.000121524	693.576	383.187	179.499	196.493
236	uc008ise.1	384.769	-1.23047	0.262228	-4.69238	2.70049e-06	0.000124621	562.052	517.116	224.114	235.792
237	uc008pqx.2	297.299	-1.31581	0.280378	-4.69297	2.69264e-06	0.000124621	446.614	401.788	168.086	172.707
238	uc008duj.2	1042.37	-1.05283	0.224437	-4.69097	2.71908e-06	0.000124952	1466.63	1346.73	723.184	632.916
239	uc007zkb.1	483.349	1.3215	0.282143	4.68378	2.81628e-06	0.000128526	217.63	334.823	730.446	650.497
240	uc009oco.1	407.17	-1.37742	0.294101	-4.68349	2.82036e-06	0.000128526	458.915	717.08	229.302	223.382
241	uc009haw.1	3152.18	-1.38398	0.296079	-4.67435	2.94885e-06	0.000133824	6177.84	2938.07	1704.72	1788.09
242	uc008kax.2	221.127	1.55629	0.333611	4.66498	3.08649e-06	0.000139491	127.739	96.7267	389.087	270.954
243	uc007nmc.1	314.617	1.40059	0.300391	4.66254	3.12327e-06	0.000140114	145.717	199.964	513.595	399.192
244	uc007pkb.2	440.923	-1.43773	0.308368	-4.66237	3.12589e-06	0.000140114	820.369	467.822	249.016	226.485
245	uc007uhy.1	318.349	-1.51229	0.324421	-4.6615	3.13908e-06	0.000140131	587.6	355.285	186.762	143.75
246	uc012gxk.1	3402.5	-1.09765	0.235565	-4.65965	3.1674e-06	0.000140821	5513.6	3762.11	2227.65	2106.62
247	uc009scq.2	520.296	1.2168	0.261301	4.65669	3.21327e-06	0.000142282	277.241	348.774	658.854	796.315
248	uc008vlf.2	36.6857	-3.18864	0.68733	-4.63917	3.49805e-06	0.000154267	64.3427	67.8947	8.30053	6.20506
249	uc008yzw.2	6941.79	-0.963173	0.207751	-4.6362	3.54874e-06	0.000155874	10153.8	8199.45	4674.23	4739.63
250	uc007pzu.1	1237.76	-1.01823	0.219916	-4.63008	3.65519e-06	0.000159907	1679.53	1635.05	756.386	880.084
251	uc012ftw.1	561.437	1.34992	0.291885	4.62484	3.74896e-06	0.000163356	233.715	398.998	864.292	748.743
252	uc007jrq.2	476.288	1.20148	0.26093	4.60461	4.13247e-06	0.000179352	258.317	319.012	615.277	712.547
253	uc008zfs.1	821.705	1.09744	0.238819	4.59527	4.32188e-06	0.000186752	520.419	526.416	1253.38	986.604
254	uc009tmb.1	743.063	1.12904	0.245736	4.59454	4.33712e-06	0.000186752	531.773	400.858	1018.89	1020.73
255	uc007bjt.2	1423.84	1.18418	0.25789	4.59181	4.39423e-06	0.000188469	667.082	1073.29	1993.16	1961.83
256	uc009gns.1	3647.18	-1.23609	0.269803	-4.58144	4.61782e-06	0.000197286	6606.48	3634.69	2175.78	2171.77
257	uc007gkf.1	60.5762	2.32412	0.507941	4.57558	4.74911e-06	0.000202105	19.8705	20.4614	94.4185	107.554
258	uc009flk.1	199.746	-2.03831	0.447248	-4.55744	5.17808e-06	0.000219506	484.463	158.111	76.7799	79.6315
259	uc007ejg.1	1723.55	1.1309	0.248273	4.55507	5.23684e-06	0.00022114	852.54	1308.6	2418.57	2314.49
260	uc009jdb.1	697.413	-1.1518	0.253478	-4.54397	5.52034e-06	0.000232186	1062.6	861.24	379.749	486.063
261	uc009oru.1	659.307	-1.26568	0.278589	-4.54319	5.54088e-06	0.000232186	741.833	1120.73	338.247	436.422
262	uc012efv.1	136.536	-1.68648	0.371562	-4.5389	5.65497e-06	0.000236062	219.522	197.174	53.9534	75.4948
263	uc009jjx.1	19795.8	0.93376	0.205871	4.53566	5.74243e-06	0.000238802	14948.3	12260.1	27260	24714.7
264	uc007vos.1	58.3083	2.34047	0.519677	4.50371	6.67787e-06	0.000276651	18.9243	19.5314	107.907	86.8708
265	uc009mlk.1	362.211	1.59659	0.355566	4.49028	7.11296e-06	0.000293564	109.761	250.187	604.901	483.994
266	uc007bll.1	67.5042	-2.50702	0.558489	-4.48894	7.15799e-06	0.000294312	158.018	71.615	15.5635	24.8202
267	uc008lta.1	205.458	1.58682	0.355771	4.46022	8.18749e-06	0.00033538	90.8367	114.398	387.012	229.587
268	uc057bqe.1	297.215	-1.24221	0.278627	-4.4583	8.26106e-06	0.000337131	405.927	429.69	180.536	172.707
269	uc007cuv.2	285.561	1.75055	0.393042	4.45386	8.43418e-06	0.000342917	70.02	191.593	483.506	397.124
270	uc007aps.1	42.7478	3.10952	0.69952	4.44523	8.77999e-06	0.000353039	2.83865	14.881	65.3667	87.905
271	uc008mil.1	3939.75	0.888518	0.199847	4.446	8.74838e-06	0.000353039	2757.27	2769.73	5341.39	4890.62
272	uc012aeq.1	135.424	1.89081	0.42528	4.44603	8.74723e-06	0.000353039	35.01	79.9855	189.875	236.826
273	uc009lsx.2	2496.65	1.08139	0.24415	4.42919	9.45863e-06	0.000378934	1295.37	1909.42	3698.92	3082.88
274	uc008hhh.1	267.871	1.53341	0.346872	4.42066	9.83995e-06	0.000392772	94.6216	180.432	351.735	444.696
275	uc008vdx.2	881.437	-1.05888	0.240691	-4.39932	1.08591e-05	0.000431877	1330.38	1051.9	531.234	612.232
276	uc009nin.2	148.342	-1.93241	0.439814	-4.39369	1.11442e-05	0.000441608	193.028	277.159	34.2397	88.9391
277	uc007mkp.1	14180.8	-0.971301	0.221221	-4.39063	1.1302e-05	0.000446246	21548.2	16015.7	8891.94	10267.3
278	uc007fwo.2	5839.88	-0.911471	0.208498	-4.37161	1.23333e-05	0.000483473	6868.58	8382.67	3893.99	4214.27
279	uc008vrt.1	147.557	1.63468	0.373867	4.37235	1.22914e-05	0.000483473	88.9443	54.8738	208.551	237.86
280	uc008liw.2	4045.07	-0.861946	0.197299	-4.36872	1.24976e-05	0.000488165	5248.66	5188.83	2856.42	2886.38
281	uc008qey.1	408.576	-1.41635	0.324276	-4.36773	1.25545e-05	0.000488641	779.682	409.228	213.739	231.655
282	uc009bfo.1	3367.67	-0.903063	0.206852	-4.36575	1.26686e-05	0.000491334	4748.11	4029.04	2355.27	2338.27
283	uc009szz.2	153.823	-1.63002	0.373666	-4.36223	1.28745e-05	0.000497556	273.456	191.593	88.1931	62.0506
284	uc009rsw.1	621.731	1.04737	0.240221	4.36002	1.30051e-05	0.000500834	374.701	436.2	834.203	841.819
285	uc008jdy.1	933.657	1.05357	0.242283	4.34849	1.37077e-05	0.000526039	517.58	696.618	1310.45	1209.99
286	uc007fmr.1	1337.95	1.4659	0.33778	4.33981	1.42604e-05	0.000545334	398.357	1024	2080.32	1849.11
287	uc029rzf.1	46389.5	0.874529	0.201934	4.33078	1.48583e-05	0.000566221	30219.3	35269.9	63555.1	56513.6
288	uc007zco.1	247.512	-1.31493	0.304659	-4.31607	1.58833e-05	0.000601091	398.357	307.851	145.259	138.58
289	uc008wis.1	2176.07	0.894197	0.207163	4.31639	1.58604e-05	0.000601091	1466.63	1578.32	2947.73	2711.61
290	uc009ldx.3	2295.53	0.974872	0.226217	4.30946	1.63652e-05	0.000617195	1369.17	1727.13	2753.7	3332.11
291	uc007bjm.2	404.199	1.25228	0.291191	4.30053	1.70391e-05	0.0006404	273.456	204.614	663.005	475.721
292	uc008srv.1	391.575	1.2667	0.294871	4.29578	1.74079e-05	0.00065202	183.566	276.229	614.239	492.268
293	uc008qdx.1	272.168	-1.29719	0.30208	-4.29418	1.75339e-05	0.000654499	436.206	337.613	142.147	172.707
294	uc008ebk.1	338.348	1.19908	0.279564	4.28911	1.79389e-05	0.000667339	189.243	221.355	517.745	425.046
295	uc007aqg.2	970.384	0.998292	0.233311	4.27881	1.87895e-05	0.000696451	723.855	571.06	1311.48	1275.14
296	uc008qdv.1	930.082	-1.30654	0.305452	-4.27739	1.89096e-05	0.000696451	1771.32	877.981	518.783	552.25
297	uc009gjl.2	889.489	-0.958528	0.224093	-4.27736	1.89125e-05	0.000696451	1131.67	1217.45	595.563	613.266
298	uc007rfx.2	3375.84	-1.01955	0.239518	-4.25669	2.07471e-05	0.000761447	5438.85	3604	2244.26	2216.24
299	uc008fem.1	1493.41	-1.09171	0.256906	-4.24945	2.14296e-05	0.000783864	2433.67	1632.26	839.391	1068.3
300	uc007nhd.1	6329.73	0.928196	0.218735	4.24346	2.20095e-05	0.000802394	5005.48	3716.54	8360.71	8236.18
301	uc008ygj.2	246.904	1.25529	0.296156	4.2386	2.24922e-05	0.000817265	135.309	156.251	333.059	362.996
302	uc008jay.2	398.904	1.14582	0.270757	4.23192	2.31705e-05	0.000839126	215.737	280.879	532.271	566.728
303	uc008xxu.1	20069.5	-1.19532	0.2831	-4.22227	2.41859e-05	0.000873008	37364.2	18512.9	11846.9	12553.9
304	uc007kgf.2	414.586	-1.10936	0.262789	-4.22148	2.42706e-05	0.000873184	618.825	514.326	265.617	259.578
305	uc008xjz.2	1549.01	0.881336	0.209371	4.20945	2.55991e-05	0.000917957	1091.93	1088.18	1967.23	2048.7
306	uc007qbb.3	5538.09	-1.02057	0.242502	-4.20852	2.57054e-05	0.000918759	9048.66	5789.65	3589.98	3724.07
307	uc009fib.1	709.556	1.05345	0.250565	4.20429	2.61909e-05	0.00093306	391.733	531.067	989.838	925.587
308	uc008qea.1	152.589	-1.51121	0.360479	-4.19223	2.76222e-05	0.000980777	263.048	188.803	84.0428	74.4607
309	uc029unk.1	87.8667	-2.1326	0.508789	-4.19152	2.77096e-05	0.000980777	203.436	82.7757	31.127	34.1278
310	uc007zej.1	2301.91	1.06415	0.253931	4.19071	2.78085e-05	0.000981102	1134.51	1844.32	3154.2	3074.6
311	uc008new.2	7639.42	-1.08428	0.258896	-4.18807	2.81331e-05	0.000989362	13183.6	7580.95	4899.39	4893.72
312	uc007zfv.1	55.6255	2.47746	0.591944	4.1853	2.84787e-05	0.000998307	24.6016	9.30064	116.207	72.3923
313	uc009qbm.2	299.004	1.37284	0.328457	4.17966	2.91944e-05	0.00102013	117.331	215.775	440.966	421.944
314	uc007lgy.1	595.396	1.07796	0.258051	4.17731	2.9497e-05	0.00102626	443.775	321.802	823.827	792.179
315	uc007qdk.2	83785.5	-0.93758	0.224509	-4.17613	2.96515e-05	0.00102626	129758	90424.6	57026.7	57932.5
316	uc009kte.1	262.946	-1.19955	0.287193	-4.17679	2.95646e-05	0.00102626	372.809	359.935	157.71	161.331
317	uc007exx.1	20.9398	-5.30164	1.27354	-4.16291	3.14219e-05	0.00108307	45.4184	36.2725	0	2.06835
318	uc008rnf.1	21.5647	-5.34555	1.28424	-4.16241	3.1491e-05	0.00108307	28.3865	55.8039	0	2.06835
319	uc012apb.1	966.282	-1.14485	0.275629	-4.15358	3.27313e-05	0.0011222	1671.02	990.519	574.812	628.779
320	uc007egj.1	466.578	1.51709	0.365356	4.15235	3.29078e-05	0.00112473	135.309	347.844	776.099	607.061
321	uc008dzs.2	3380.42	-0.83606	0.201437	-4.15048	3.31779e-05	0.00113043	4167.13	4499.65	2361.5	2493.4
322	uc007qyj.1	477.205	1.31797	0.319355	4.12698	3.67555e-05	0.00124843	188.297	358.075	766.761	595.685
323	uc011yat.1	119.167	-1.9622	0.475773	-4.12423	3.71972e-05	0.00125952	264.94	114.398	35.2772	62.0506
324	uc007fge.1	2725.18	0.863155	0.20963	4.11751	3.82988e-05	0.00128925	1775.1	2091.71	3625.26	3408.64
325	uc008qdq.2	1823.09	-0.892174	0.216682	-4.11744	3.83108e-05	0.00128925	2141.29	2597.67	1269.98	1283.41
326	uc012amb.1	1182.81	0.908148	0.220756	4.11381	3.89175e-05	0.00130565	839.293	805.436	1430.8	1655.72
327	uc008ceo.1	9659.48	0.805747	0.19599	4.11116	3.93681e-05	0.00131672	7376.7	6683.44	12201.8	12376
328	uc007xsz.1	2897.78	-1.05269	0.25631	-4.10711	4.00644e-05	0.00133593	4852.19	2968.77	1762.82	2007.34
329	uc009cdg.1	28.427	-3.66783	0.893416	-4.1054	4.0361e-05	0.00134173	72.8586	32.5523	7.26296	1.03418
330	uc029tql.1	81.4453	-1.83138	0.448214	-4.08596	4.38955e-05	0.0014548	133.416	120.908	30.0894	41.367
331	uc009ook.2	1896.3	1.30046	0.319478	4.07056	4.69002e-05	0.00154969	649.104	1541.12	2754.74	2640.25
332	uc007tmu.1	34.8737	-2.79163	0.686944	-4.06384	4.82725e-05	0.00159023	57.7192	64.1744	6.2254	11.3759
333	uc008mjv.1	740.402	1.1787	0.290452	4.05817	4.94577e-05	0.00162438	585.708	321.802	1018.89	1035.21
334	uc007lko.1	131.298	-1.50594	0.371612	-4.05246	5.06813e-05	0.00165959	197.759	190.663	78.855	57.9139
335	uc008rgi.2	172.431	-1.47606	0.365292	-4.04076	5.3278e-05	0.00173941	299.95	207.404	108.944	73.4265
336	uc011xpx.2	955.992	1.12715	0.279063	4.03905	5.36682e-05	0.00174693	441.883	758.933	1414.2	1208.95
337	uc007nem.2	282.824	-1.26439	0.313604	-4.03181	5.53498e-05	0.00179632	483.516	315.292	158.748	173.742
338	uc008isd.1	2044.71	-0.835221	0.207202	-4.03094	5.55532e-05	0.00179759	2741.19	2500.01	1448.44	1489.21
339	uc008rqg.1	275.145	-1.14402	0.284182	-4.02567	5.6814e-05	0.00183296	364.293	393.417	170.161	172.707
340	uc007bcs.1	127.095	-1.5187	0.378171	-4.01591	5.92168e-05	0.00190486	174.104	202.754	56.0286	75.4948
341	uc007ksf.2	171.731	1.42415	0.355225	4.00915	6.09377e-05	0.00195447	80.4283	106.027	294.669	205.801
342	uc007yum.1	204.487	-1.5312	0.382623	-4.00186	6.28474e-05	0.00200983	404.034	203.684	89.2307	120.999
343	uc011xed.1	2090.23	-0.941302	0.235658	-3.99436	6.48681e-05	0.00206841	3231.33	2266.57	1400.71	1462.32
344	uc009pbi.2	17713.8	-0.844108	0.211888	-3.98374	6.78401e-05	0.00215688	25756.9	19749	12517.2	12832.1
345	uc009lux.1	6810.74	-0.7992	0.200881	-3.97847	6.93601e-05	0.00219881	8865.1	8435.68	4626.51	5315.66
346	uc008odh.1	246.443	1.17171	0.294971	3.97228	7.11878e-05	0.00225023	155.179	147.88	364.186	318.526
347	uc008taf.2	148.527	-1.55005	0.390486	-3.96956	7.20066e-05	0.00226956	282.919	159.971	70.5545	80.6657
348	uc009rmd.1	837.584	0.920471	0.231942	3.96855	7.23127e-05	0.00227266	615.987	542.228	1165.19	1026.94
349	uc008rzs.2	126.607	1.73632	0.437608	3.96776	7.25523e-05	0.00227365	35.01	81.8457	221.002	168.571
350	uc007zki.1	5060.58	0.776629	0.195799	3.96647	7.29464e-05	0.00227947	3699.7	3761.18	6344.72	6436.71
351	uc007ikm.1	2468.22	-0.909199	0.229362	-3.96404	7.36932e-05	0.00228972	3698.76	2743.69	1599.93	1830.49
352	uc009ajl.1	8899.54	0.847619	0.213822	3.96414	7.3662e-05	0.00228972	7137.31	5578.53	12079.3	10803
353	uc009ojx.1	766.175	0.948512	0.239402	3.96201	7.43222e-05	0.00230272	470.269	575.71	952.486	1066.24
354	uc007jxz.1	230.448	1.47239	0.371817	3.95997	7.4958e-05	0.00231586	81.3746	162.761	399.463	278.193
355	uc008qeo.2	213.935	-1.40003	0.353634	-3.95899	7.52684e-05	0.0023189	396.464	224.146	114.132	120.999
356	uc009nof.1	878.49	-1.1673	0.296801	-3.93295	8.39109e-05	0.0025779	1593.43	837.988	560.286	522.259
357	uc007qdp.2	165.704	-1.73246	0.440788	-3.93038	8.48128e-05	0.00259831	371.863	137.65	75.7423	77.5632
358	uc007qyr.2	20.7766	-3.91053	0.996744	-3.9233	8.7344e-05	0.00266345	42.5797	35.3424	4.15026	1.03418
359	uc008lse.2	782.006	1.36494	0.347926	3.92307	8.7426e-05	0.00266345	245.07	629.654	1214.99	1038.31
360	uc008bvx.1	3461.86	-0.934801	0.239164	-3.90862	9.2823e-05	0.0028122	5459.67	3631.9	2439.32	2316.55
361	uc008eiv.1	64.4063	-2.0635	0.52793	-3.90866	9.28095e-05	0.0028122	82.3208	125.559	32.1645	17.581
362	uc008ace.2	20301.5	0.748304	0.191932	3.8988	9.66701e-05	0.00292067	14893.4	15409.3	25928.8	24974.3
363	uc009jfb.2	1568.17	0.853901	0.219379	3.89236	9.92743e-05	0.00299108	1053.14	1181.18	2183.04	1855.31
364	uc009fdf.1	337.928	1.14695	0.295187	3.88551	0.000102116	0.00306823	167.48	252.978	467.942	463.311
365	uc009tss.2	501.484	1.09191	0.281084	3.88465	0.000102477	0.00307067	253.586	386.907	734.597	630.847
366	uc007dlp.1	3801.72	-0.792322	0.204229	-3.87959	0.000104634	0.00312672	5138.9	4501.51	2695.6	2870.87
367	uc007cgw.3	483.192	0.958966	0.247454	3.87533	0.000106482	0.00317327	320.767	335.753	655.742	620.506
368	uc007hsz.1	17.6693	-5.04918	1.30372	-3.87291	0.000107543	0.0031962	41.6335	26.9719	1.03757	1.03418
369	uc009tlh.1	187.189	-1.36715	0.353482	-3.86766	0.000109887	0.00325699	226.146	313.432	84.0428	125.135
370	uc007cdm.1	453.814	-1.0528	0.272536	-3.86298	0.000112013	0.00331104	706.823	518.046	277.03	313.355
371	uc008urj.2	243.119	1.4546	0.376903	3.85936	0.000113686	0.00335143	78.5359	181.363	325.796	386.782
372	uc007olc.2	8295.38	0.776548	0.20149	3.85402	0.000116193	0.00341614	6217.58	6012.87	11305.3	9645.76
373	uc008con.1	496.789	0.993374	0.257857	3.85242	0.000116954	0.0034293	290.488	373.886	654.704	668.078
374	uc007ujo.1	421.94	1.47869	0.384127	3.84949	0.000118363	0.00346132	114.492	331.103	669.23	572.933
375	uc009qsf.2	181.633	-1.26623	0.329548	-3.84231	0.00012188	0.00355467	260.209	252.978	93.3809	119.964
376	uc008unj.2	4382.16	0.811089	0.211471	3.83547	0.000125324	0.0036454	2832.97	3530.52	5747.08	5418.05
377	uc009lpr.1	182.73	-1.34884	0.352394	-3.82765	0.000129371	0.00375314	235.608	289.25	79.8926	126.169
378	uc008oll.1	39.795	-2.50654	0.655312	-3.82495	0.000130797	0.00376899	84.2132	51.1535	8.30053	15.5126
379	uc009bjx.2	970.682	0.858751	0.22453	3.82466	0.000130951	0.00376899	642.481	737.541	1266.87	1235.84
380	uc012bks.1	67.6873	-2.19005	0.572564	-3.82498	0.000130783	0.00376899	152.341	69.7548	14.5259	34.1278
381	uc008zez.2	4094.61	-0.996304	0.260621	-3.8228	0.000131943	0.00378756	6866.69	4042.99	2543.07	2925.68
382	uc008qdk.1	37.8814	-2.49812	0.6536	-3.8221	0.00013232	0.00378845	77.5897	51.1535	9.33809	13.4443
383	uc008zsh.1	61.7597	-1.9879	0.520388	-3.82004	0.000133428	0.00381018	116.385	80.9156	30.0894	19.6493
384	uc011wmq.1	3797.43	-1.00123	0.262192	-3.81868	0.000134167	0.00382131	6433.32	3696.08	2562.79	2497.53
385	uc029vbg.2	62.0032	-1.88533	0.4941	-3.81568	0.000135807	0.00385796	101.245	93.9365	26.9767	25.8544
386	uc012csj.1	495.021	-1.07249	0.281541	-3.80935	0.000139331	0.00394782	812.799	529.207	313.345	324.731
387	uc009lsa.2	70.1193	1.82116	0.478692	3.80445	0.000142118	0.0040164	27.4403	34.4124	126.583	92.0417
388	uc009kdp.2	1300.02	0.889394	0.233886	3.80269	0.000143136	0.00403473	1046.51	776.604	1701.61	1675.36
389	uc007vtf.1	120.823	1.50706	0.397656	3.78984	0.000150741	0.0042382	68.1275	57.664	216.851	140.648
390	uc007cxr.1	1341.17	0.805522	0.212736	3.78648	0.000152794	0.00427991	990.688	961.687	1752.45	1659.85
391	uc008mml.1	6975.48	0.840934	0.222109	3.78614	0.000153008	0.00427991	4247.56	5748.73	9470.9	8434.74
392	uc007vrk.1	27.1062	2.86033	0.756233	3.78234	0.00015536	0.0043236	5.6773	7.44052	49.8032	45.5037
393	uc008xns.1	2931.74	0.77289	0.204333	3.78249	0.000155265	0.0043236	2065.59	2263.78	3843.14	3554.46
394	uc009azr.1	10460	0.733302	0.194172	3.77656	0.000159008	0.00441387	7822.37	7892.53	13523.6	12601.4
395	uc009adz.2	294.293	1.136	0.300905	3.77527	0.000159835	0.0044256	150.448	217.635	427.477	381.611
396	uc009fvk.1	4491.72	-0.904844	0.240143	-3.76793	0.000164605	0.00453472	7054.04	4657.76	2968.48	3286.61
397	uc009pfr.1	1457.66	-0.860876	0.228444	-3.76843	0.000164276	0.00453472	2069.37	1690.86	944.185	1126.22
398	uc008rez.1	1569.38	-0.884789	0.235296	-3.76032	0.000169698	0.00466328	2365.54	1706.67	1088.41	1116.91
399	uc008rkz.1	1248.31	1.26587	0.336844	3.75804	0.000171248	0.00469408	422.012	1044.46	1971.38	1555.4
400	uc008hak.2	219.414	-1.21608	0.324132	-3.7518	0.000175571	0.00480055	254.532	359.005	123.47	140.648
401	uc007okm.2	29.9607	-2.74659	0.732651	-3.74884	0.000177656	0.00484543	62.4502	41.8529	8.30053	7.23923
402	uc007lbr.1	313.278	1.0671	0.285534	3.7372	0.000186083	0.00506266	177.889	226.936	397.388	450.901
403	uc009lwx.2	6014.8	-0.86074	0.23123	-3.72244	0.000197308	0.00535473	9212.36	6303.05	4260.25	4283.56
404	uc009tmv.1	1091.2	-0.80779	0.217164	-3.71972	0.000199445	0.00539933	1406.08	1371.84	777.137	809.76
405	uc008pzl.1	970.946	1.06703	0.287103	3.71656	0.000201955	0.00545379	439.99	814.736	1321.86	1307.2
406	uc009twc.1	23.5344	-6.49056	1.74846	-3.71215	0.000205503	0.00553592	5.6773	87.4261	0	1.03418
407	uc008jkh.1	5787.29	-0.839116	0.226269	-3.7085	0.000208493	0.00560267	8525.4	6323.51	3788.15	4512.11
408	uc012dtq.1	3528.32	-0.915195	0.247205	-3.70217	0.000213766	0.00573028	3660.91	5561.78	2205.87	2684.72
409	uc008kjh.2	372.504	0.995561	0.269328	3.69647	0.000218621	0.00584611	222.361	275.299	494.919	497.439
410	uc008nwn.1	839.139	-0.852619	0.23088	-3.69291	0.000221702	0.00591404	1018.13	1142.12	562.361	633.95
411	uc007oha.2	488.511	-1.13906	0.308523	-3.69198	0.000222515	0.00592128	868.626	475.263	313.345	296.808
412	uc008tyn.1	322.417	-1.12241	0.304868	-3.68162	0.000231757	0.00615226	391.733	492.004	162.898	243.031
413	uc007auk.2	656.778	0.936586	0.254697	3.67726	0.000235752	0.00624315	511.903	389.697	788.55	936.963
414	uc008req.2	4288.12	0.738606	0.200927	3.67599	0.000236929	0.00625916	3376.1	3051.54	5517.78	5207.08
415	uc007zwj.1	472.082	1.05271	0.287349	3.66351	0.000248782	0.0065407	235.608	378.536	657.817	616.369
416	uc008ezm.2	8989.25	0.71362	0.194768	3.66395	0.000248358	0.0065407	6959.42	6661.12	11500.4	10836.1
417	uc008ter.1	1743.75	0.768066	0.210038	3.6568	0.000255387	0.00669824	1281.18	1299.3	2312.73	2081.8
418	uc012dkb.1	131.779	-1.47046	0.402294	-3.65518	0.000256997	0.00672434	189.243	198.104	47.728	92.0417
419	uc008mmf.2	209.566	1.2023	0.329103	3.65327	0.000258921	0.00675851	108.815	145.09	332.021	252.339
420	uc007lkd.1	58.2006	-1.8807	0.515038	-3.65157	0.000260642	0.00676584	101.245	81.8457	21.7889	27.9227
421	uc007xfp.2	603	0.894045	0.244885	3.65088	0.000261345	0.00676584	453.237	390.627	732.522	835.614
422	uc008aac.1	304.493	1.11885	0.306487	3.65055	0.000261676	0.00676584	154.233	229.726	459.642	374.372
423	uc009tlr.2	87.7566	-1.60111	0.438545	-3.65097	0.000261254	0.00676584	156.126	107.887	43.5778	43.4354
424	uc008cio.1	3869.94	0.767516	0.210515	3.6459	0.00026646	0.00685711	3164.15	2564.19	4797.71	4953.7
425	uc009jop.2	88.6904	1.72656	0.47352	3.64622	0.000266129	0.00685711	25.5478	56.7339	150.447	122.033
426	uc008rqv.2	263.243	1.15175	0.315986	3.64495	0.000267446	0.00686632	127.739	199.034	379.749	346.449
427	uc007moi.2	387.041	-1.19602	0.328689	-3.63877	0.000273943	0.00701665	698.307	379.466	267.692	202.698
428	uc033ivp.1	33.3644	-2.62178	0.721279	-3.63491	0.000278081	0.00710602	78.5359	36.2725	10.3757	8.27341
429	uc009kzm.2	28.3191	-4.10592	1.13078	-3.63104	0.000282278	0.00719643	5.6773	101.377	5.18783	1.03418
430	uc007zqu.2	975.562	0.821914	0.226557	3.62784	0.0002858	0.00726929	647.212	762.653	1272.06	1220.33
431	uc007srr.1	1267.52	-1.11217	0.306616	-3.62722	0.000286487	0.00726987	2353.24	1113.29	810.339	793.213
432	uc011zjw.1	83.2361	1.70843	0.471387	3.62425	0.000289803	0.00733697	49.2032	28.832	153.56	101.349
433	uc008ntm.2	126.063	-2.02561	0.561344	-3.60849	0.000307982	0.00777921	68.1275	336.683	48.7656	50.6746
434	uc008wjb.2	360.926	1.0458	0.289909	3.60734	0.000309357	0.00779593	189.243	281.81	477.28	495.37
435	uc009efd.2	465.574	-1.04153	0.288874	-3.60548	0.000311579	0.00783389	524.204	729.17	253.166	355.757
436	uc007bzm.2	191.351	1.15553	0.320768	3.60239	0.000315301	0.00790927	105.976	131.139	262.504	265.783
437	uc007qaf.1	34.3119	-2.86298	0.795703	-3.59805	0.000320607	0.00802399	94.6216	26.0418	11.4132	5.17088
438	uc007zfg.1	138.975	1.26581	0.352166	3.59436	0.000325193	0.00807798	85.1594	78.1254	202.325	190.288
439	uc008cev.2	268.283	1.04028	0.289405	3.59453	0.000324978	0.00807798	191.136	159.971	368.336	353.688
440	uc008qxs.1	504.84	-0.920579	0.256148	-3.59394	0.000325719	0.00807798	635.857	685.457	309.195	388.85
441	uc033hdm.1	1769.95	0.771078	0.214483	3.59506	0.000324315	0.00807798	1390.94	1224.89	2356.31	2107.65
442	uc007amb.1	297.069	1.08181	0.302005	3.5821	0.000340845	0.00832388	157.072	224.146	439.928	367.132
443	uc007bab.2	23149.3	0.769905	0.214809	3.58413	0.000338197	0.00832388	14643.6	19586.2	29325.8	29041.7
444	uc007hjw.1	44.421	-2.0695	0.5775	-3.58356	0.000338947	0.00832388	70.02	73.4751	18.6762	15.5126
445	uc007sju.2	194.73	-1.25522	0.350335	-3.58291	0.000339786	0.00832388	340.638	208.334	111.02	118.93
446	uc007zlr.2	600.308	0.913788	0.255035	3.58299	0.00033968	0.00832388	391.733	440.851	889.194	679.454
447	uc008nve.1	760.814	1.28422	0.358268	3.58453	0.00033768	0.00832388	236.554	649.185	1018.89	1138.63
448	uc057akw.1	24.4448	-2.92273	0.815947	-3.58201	0.000340962	0.00832388	48.257	38.1326	4.15026	7.23923
449	uc007lhr.1	716.964	-1.01354	0.283113	-3.57997	0.000343634	0.00837043	1205.48	712.429	491.806	458.14
450	uc009sdl.2	43.16	-2.43591	0.681328	-3.57524	0.000349913	0.00850444	35.9562	109.748	14.5259	12.4101
451	uc008ltm.2	2225.63	-0.785966	0.22003	-3.57208	0.000354161	0.00858861	3126.3	2508.38	1539.75	1728.11
452	uc008jfe.2	116.762	-1.5794	0.443016	-3.56511	0.000363706	0.00878112	232.769	117.188	69.5169	47.5721
453	uc009esx.3	1557.36	-0.978846	0.274525	-3.5656	0.000363025	0.00878112	2637.1	1495.54	1106.05	990.741
454	uc008vao.1	306.271	-1.07893	0.30274	-3.56387	0.000365432	0.00880338	492.032	339.473	181.574	212.006
455	uc007qmv.1	67.7255	-1.97576	0.555001	-3.55992	0.000370973	0.00891721	66.2351	149.74	35.2772	19.6493
456	uc008fpp.1	434.129	-1.00691	0.283476	-3.55202	0.000382281	0.00916888	694.522	465.032	283.256	293.706
457	uc007mby.2	15.0147	-4.80716	1.35426	-3.54964	0.000385753	0.00923191	18.9243	39.0627	1.03757	1.03418
458	uc009ubo.2	51273.6	-0.692723	0.19531	-3.54679	0.000389955	0.0093121	59382.6	67321.8	39119.4	39270.8
459	uc009dtn.2	4599.79	0.696199	0.196568	3.54177	0.000397454	0.0094705	3485.86	3536.1	5771.98	5605.23
460	uc009ndg.1	3787.18	-0.711453	0.200922	-3.54094	0.000398703	0.0094796	4480.33	4924.69	2818.03	2925.68
461	uc008dyc.1	23.5187	-3.01401	0.854747	-3.5262	0.000421566	0.0100015	54.8805	28.832	6.2254	4.1367
462	uc007pmg.2	28.1132	2.92566	0.830079	3.52456	0.00042419	0.0100419	1.89243	11.1608	36.3148	63.0847
463	uc007zmx.1	1151.17	-1.0042	0.286827	-3.50105	0.000463422	0.010947	1076.79	1995.92	735.634	796.315
464	uc007uoy.1	123.259	1.35071	0.385886	3.50028	0.000464771	0.0109552	71.9124	66.9646	144.222	209.938
465	uc007zcv.2	590.996	-0.937214	0.267902	-3.49835	0.000468148	0.011011	914.045	638.954	375.599	435.388
466	uc009tpo.2	3822.33	0.713983	0.204616	3.48938	0.00048414	0.0113628	2728.89	3061.77	4987.58	4511.08
467	uc009fcl.1	682.989	-0.828765	0.237676	-3.48695	0.000488564	0.011442	944.323	803.576	486.618	497.439
468	uc057beb.1	82.9303	-1.53908	0.441725	-3.48426	0.000493508	0.0115331	128.685	118.118	35.2772	49.6404
469	uc007kge.2	6432.92	-0.69048	0.198328	-3.4815	0.000498606	0.0116027	8328.59	7558.63	4787.33	5057.12
470	uc007ymy.1	5558.6	0.795713	0.228549	3.48159	0.00049844	0.0116027	3367.58	4759.14	7422.75	6684.91
471	uc007dyl.1	381.29	-0.972956	0.27995	-3.47546	0.000509969	0.0118419	566.783	443.641	229.302	285.433
472	uc007emz.1	66635.3	-0.66256	0.191045	-3.46809	0.000524178	0.012146	79492.5	83853.7	51206	51989.1
473	uc008dvd.2	6599.92	0.678513	0.195715	3.46684	0.000526624	0.0121769	4911.81	5239.98	8211.3	8036.58
474	uc008fcf.1	1061.24	-0.887273	0.256338	-3.46134	0.000537499	0.0124022	1664.39	1090.97	747.048	742.538
475	uc008zrs.1	4450.58	-0.680943	0.196987	-3.45679	0.000546657	0.0125869	5560.91	5402.74	3372.09	3466.56
476	uc008ded.1	367.824	0.905521	0.262131	3.45446	0.000551386	0.0126691	248.855	263.208	485.581	473.653
477	uc009bgy.2	11141.8	0.906471	0.262516	3.45301	0.000554364	0.0127109	5631.88	9872.63	15614.3	13448.4
478	uc008vgr.1	1717.91	-0.913073	0.264617	-3.45055	0.000559456	0.0128008	2817.83	1670.4	1155.85	1227.57
479	uc009kua.1	468.534	1.2976	0.376342	3.44793	0.000564896	0.0128983	141.932	399.928	711.77	620.506
480	uc011xud.1	20.3856	-3.35562	0.973614	-3.44656	0.000567766	0.0129368	47.3108	26.9719	6.2254	1.03418
481	uc007okf.1	13.8642	-4.68771	1.36097	-3.4444	0.000572325	0.0129945	21.763	31.6222	1.03757	1.03418
482	uc012cui.1	595.941	0.831016	0.241277	3.44424	0.000572675	0.0129945	453.237	404.578	797.888	728.06
483	uc009fag.1	168.566	-1.32141	0.384278	-3.43867	0.00058457	0.0132369	316.036	165.551	97.5312	95.1442
484	uc008edl.2	1078.22	0.748605	0.217771	3.43758	0.000586948	0.0132633	827.939	781.254	1371.66	1332.02
485	uc008fpt.1	2798.71	-0.826156	0.240569	-3.43417	0.000594362	0.0134032	2936.11	4221.56	1827.15	2210.03
486	uc007kze.1	9940.43	0.660201	0.192695	3.42615	0.000612199	0.013777	7706.93	7702.79	12112.5	12239.5
487	uc008grj.2	1228.83	0.762323	0.222589	3.4248	0.000615248	0.0138172	989.742	833.338	1602	1490.25
488	uc007rxg.2	2018.1	0.734598	0.214957	3.41741	0.000632199	0.0141402	1421.22	1609.01	2708.05	2334.14
489	uc009ggk.2	103.053	-1.44233	0.422055	-3.4174	0.000632217	0.0141402	162.749	138.58	69.5169	41.367
490	uc009gkr.1	848.686	0.912334	0.267151	3.41505	0.000637712	0.014234	456.076	721.73	1163.11	1053.83
491	uc056ypb.1	22.3318	-2.92984	0.859054	-3.41054	0.000648338	0.0144417	49.2032	29.7621	6.2254	4.1367
492	uc008qek.1	13.6802	-4.66721	1.36953	-3.40789	0.000654676	0.0145532	33.1176	19.5314	1.03757	1.03418
493	uc009uqw.1	2790.61	0.702212	0.206166	3.40605	0.000659113	0.0146221	2270.92	1978.25	3427.08	3486.21
494	uc008wie.1	11056.9	-0.672057	0.197397	-3.4046	0.000662616	0.0146701	14145.9	13027.4	8125.18	8929.07
495	uc009clk.1	729.322	0.83782	0.246209	3.40288	0.000666791	0.0147327	450.399	596.171	917.208	953.51
496	uc008vdc.1	24029.7	-0.698191	0.20522	-3.40216	0.000668557	0.014742	32767.5	26699.4	17651.1	19000.9
497	uc007yfl.2	123.865	-1.34722	0.396339	-3.39915	0.000675962	0.0148752	186.405	169.272	51.8783	87.905
498	uc007zbb.2	297.012	0.945956	0.279279	3.38713	0.000706269	0.015511	189.243	216.705	397.388	384.713
499	uc008ejr.1	1278.33	-0.87369	0.258149	-3.38444	0.000713235	0.0156326	1290.64	2017.31	855.992	949.373
500	uc008vod.2	27.807	-2.51342	0.744908	-3.37414	0.000740475	0.0161972	41.6335	53.0137	10.3757	6.20506
501	uc007vaa.1	935.877	0.796823	0.236316	3.37185	0.000746644	0.0162995	621.664	745.912	1081.14	1294.79
502	uc008xlb.2	158.9	-1.26754	0.376047	-3.37069	0.000749803	0.0163358	263.994	185.083	114.132	72.3923
503	uc008qrb.2	494.573	0.865524	0.256964	3.36827	0.000756419	0.0164472	310.359	390.627	663.005	614.3
504	uc007jxf.1	3675.25	0.750897	0.223045	3.36658	0.00076107	0.0165155	2322.01	3157.57	4649.33	4572.09
505	uc009npl.2	1734.45	-0.698028	0.207628	-3.36192	0.000774024	0.0167634	2170.62	2121.48	1352.99	1292.72
506	uc007nbn.1	2263.8	-0.772689	0.230054	-3.35873	0.000783026	0.0169248	3238.9	2473.04	1517.96	1825.32
507	uc007yxd.1	8332.13	-0.675493	0.201248	-3.35653	0.000789279	0.0170263	11003.5	9492.24	6221.25	6611.49
508	uc008hba.1	555.201	-0.846911	0.252571	-3.35316	0.000798934	0.0171669	796.714	630.584	406.726	386.782
509	uc008wnl.1	5095.07	0.927911	0.276698	3.35351	0.000797936	0.0171669	2423.26	4598.24	7066.86	6291.93
510	uc008ciq.2	31717	0.650455	0.194291	3.34783	0.000814458	0.0174661	23366.8	26004.6	38782.1	38714.4
511	uc007lcu.1	203.088	-1.22539	0.366562	-3.34293	0.000828974	0.0177426	205.329	363.655	102.719	140.648
512	uc012cag.1	19.1908	-3.04669	0.913275	-3.336	0.000849918	0.0181554	34.0638	34.4124	4.15026	4.1367
513	uc029voy.2	17133.5	0.675088	0.202449	3.3346	0.000854222	0.0182118	11949.8	14443	21082.3	21058.9
514	uc007ouj.1	543.436	-0.857976	0.257465	-3.3324	0.000861017	0.0182612	774.005	626.863	422.289	350.586
515	uc008nnu.2	285.347	-1.17601	0.35292	-3.33222	0.000861551	0.0182612	530.827	260.418	181.574	168.571
516	uc009qsx.1	458.839	0.955144	0.286633	3.33229	0.000861337	0.0182612	241.285	383.187	591.413	619.471
517	uc008pzt.2	105.026	-1.39077	0.417805	-3.32875	0.000872382	0.0184194	163.695	140.44	43.5778	72.3923
518	uc008xut.2	75.0433	-1.54415	0.463878	-3.32878	0.000872275	0.0184194	127.739	95.7966	33.2021	43.4354
519	uc007uxc.1	531.206	0.864452	0.259766	3.32781	0.000875324	0.0184459	321.713	431.55	707.62	663.941
520	uc007fhn.1	13773.9	0.640407	0.192581	3.3254	0.000882925	0.0185703	10740.5	10791.5	17188.3	16375.1
521	uc007uub.1	280.595	1.08398	0.326055	3.32452	0.000885708	0.0185931	150.448	209.264	462.754	299.911
522	uc008hzc.1	2451.77	0.698979	0.210319	3.32342	0.000889215	0.0186309	1988.95	1749.45	3205.04	2863.63
523	uc007mdm.1	514.651	-1.07383	0.323363	-3.32081	0.000897559	0.0187698	463.646	931.925	354.848	308.184
524	uc008hil.1	11627	-0.763644	0.230153	-3.31798	0.000906697	0.0189247	12175	17093.7	7834.66	9404.8
525	uc008pyr.1	24.0452	-2.89516	0.873071	-3.31606	0.000912947	0.0190189	63.3965	21.3915	5.18783	6.20506
526	uc008qzj.2	1945.55	-0.714271	0.21598	-3.30712	0.000942602	0.0195993	2655.08	2180.07	1473.34	1473.7
527	uc009avm.2	54.1366	1.82039	0.550706	3.30555	0.000947904	0.0196722	19.8705	27.9019	62.254	106.52
528	uc007yul.1	76.0532	-1.84453	0.5583	-3.30383	0.000953723	0.0197181	156.126	81.8457	16.6011	49.6404
529	uc008pke.1	5067.23	0.722272	0.218597	3.30413	0.000952716	0.0197181	3290.94	4358.28	6534.59	6085.09
530	uc008jys.2	70.6966	1.80146	0.545429	3.30283	0.000957159	0.0197518	44.4721	18.6013	143.184	76.529
531	uc007zpx.2	230.722	-1.05153	0.319014	-3.2962	0.000980035	0.0201464	347.261	275.299	127.621	172.707
532	uc008esw.1	34.8303	-2.13107	0.646486	-3.29639	0.00097936	0.0201464	52.0419	61.3842	12.4508	13.4443
533	uc009aee.1	15.9128	3.36572	1.02125	3.29569	0.000981808	0.0201464	2.83865	2.79019	33.2021	24.8202
534	uc008nlm.2	67.2175	-1.7659	0.535917	-3.29511	0.000983846	0.0201504	131.524	76.2653	19.7138	41.367
535	uc007dsj.1	35.6107	-2.31492	0.702727	-3.2942	0.000987014	0.0201551	83.267	35.3424	14.5259	9.30758
536	uc008ade.2	1519.69	0.710967	0.215838	3.29399	0.00098776	0.0201551	1233.87	1071.43	1823	1950.46
537	uc007fxk.1	1376.12	0.700028	0.212724	3.29077	0.000999126	0.0202735	1036.11	1061.2	1765.94	1641.24
538	uc007xtv.1	458747	-0.743281	0.225856	-3.29096	0.000998472	0.0202735	671942	476808	318718	367520
539	uc008iqv.2	176.638	-1.0706	0.325253	-3.29159	0.000996234	0.0202735	253.586	225.076	114.132	113.759
540	uc007pin.2	6367.87	-0.714783	0.217418	-3.2876	0.00101046	0.0204656	9040.15	6787.61	4761.39	4882.34
541	uc009jkx.2	1493.96	0.696241	0.211914	3.28548	0.00101808	0.0205438	1149.65	1130.96	1931.95	1763.27
542	uc012afs.1	53.0899	1.70951	0.520274	3.28579	0.00101697	0.0205438	25.5478	24.1817	80.9301	81.6999
543	uc009qyj.2	2638.69	0.691549	0.210745	3.28146	0.00103272	0.0208008	2110.06	1926.16	3517.35	3001.18
544	uc007bdy.1	6365.1	0.655186	0.199906	3.27747	0.0010474	0.0208716	4616.59	5271.6	7782.78	7789.41
545	uc007czr.1	30394.3	0.640187	0.19528	3.27831	0.00104432	0.0208716	24214.6	23303.7	34925.5	39133.2
546	uc007mhx.2	1733.17	0.787393	0.240243	3.27749	0.00104735	0.0208716	1055.98	1487.17	2366.69	2022.85
547	uc007qvi.2	258.872	-1.12668	0.343537	-3.27965	0.00103935	0.0208716	250.747	459.452	171.198	154.092
548	uc008fca.2	144.7	-1.15728	0.352914	-3.27922	0.00104093	0.0208716	200.598	199.034	78.855	100.315
549	uc011xdl.1	1001.82	0.791838	0.241606	3.2774	0.00104768	0.0208716	847.809	619.423	1296.96	1243.08
550	uc008pvn.1	3334.49	-0.688909	0.210296	-3.2759	0.00105324	0.0209442	3794.33	4437.34	2395.74	2710.58
551	uc008cai.1	1419.67	0.690688	0.21089	3.27512	0.00105618	0.0209645	1073.95	1098.41	1723.4	1782.92
552	uc008pmd.2	1953.43	0.73927	0.225781	3.27428	0.0010593	0.0209884	1267.93	1659.23	2555.53	2331.03
553	uc009rjs.2	244.9	-1.22069	0.373269	-3.27027	0.00107444	0.0212498	217.63	467.822	134.884	159.263
554	uc007ilc.2	487.818	1.03514	0.316798	3.26753	0.00108492	0.0213799	214.791	425.039	665.08	646.36
555	uc007yfb.1	8352.37	0.641655	0.196373	3.26752	0.00108493	0.0213799	6224.21	6825.74	10352.8	10006.7
556	uc007xtt.1	62.4593	-2.16459	0.662598	-3.26682	0.00108762	0.0213944	34.0638	170.202	20.7513	24.8202
557	uc007tas.2	6574.66	0.65098	0.199477	3.26344	0.0011007	0.0216129	4814.35	5417.62	7824.29	8242.38
558	uc007xtc.1	101.765	-1.32712	0.40687	-3.26178	0.00110716	0.0217007	160.857	130.209	50.8407	65.1531
559	uc008vfg.1	61.9367	1.77192	0.543622	3.25947	0.00111621	0.0217999	16.0857	39.9928	105.832	85.8366
560	uc008zof.1	56.6403	-1.68037	0.515516	-3.25958	0.00111578	0.0217999	90.8367	81.8457	31.127	22.7519
561	uc009tjb.1	159.626	1.08592	0.333474	3.25639	0.0011284	0.0219988	100.299	104.167	219.964	214.074
562	uc009lky.2	2879.7	0.660572	0.202919	3.25534	0.00113256	0.0220406	2126.15	2337.25	3557.81	3497.58
563	uc008jpy.1	781.506	0.832081	0.255841	3.25234	0.00114461	0.0222355	651.943	472.473	1095.67	905.938
564	uc007whh.1	432.526	0.844863	0.259901	3.25071	0.00115118	0.0223235	286.703	332.033	518.783	592.583
565	uc009duk.2	350.798	-0.931764	0.287394	-3.24212	0.00118646	0.0229668	481.624	438.99	199.213	283.364
566	uc029rku.1	506.683	0.804251	0.248502	3.23639	0.00121051	0.0233911	352.939	385.047	682.718	606.027
567	uc007grx.2	5074.31	0.633778	0.19591	3.23504	0.00121624	0.0234604	4020.47	3934.17	6239.92	6102.67
568	uc009aef.2	1593.37	-0.717408	0.221921	-3.23271	0.00122621	0.0236111	2189.54	1773.63	1157.92	1252.39
569	uc012bmp.1	1009.67	-0.877718	0.271739	-3.23001	0.00123787	0.0237936	1636.95	978.428	716.958	706.342
570	uc009rov.1	54.5267	-1.92175	0.595985	-3.2245	0.00126192	0.0242135	84.2132	88.3561	10.3757	35.162
571	uc008czq.2	172.737	1.39202	0.43181	3.22369	0.00126551	0.0242398	49.2032	141.37	265.617	234.758
572	uc008mdk.2	473.935	0.808776	0.250925	3.22318	0.00126774	0.02424	368.078	320.872	603.863	602.925
573	uc007dzq.2	885.899	0.753048	0.233676	3.22261	0.00127028	0.0242461	587.6	731.961	1119.53	1104.5
574	uc007iry.2	2207.85	0.666211	0.206943	3.21929	0.00128508	0.0244455	1611.41	1802.46	2692.48	2725.05
575	uc008llu.2	154.006	1.11736	0.347085	3.21927	0.00128519	0.0244455	108.815	85.5659	224.114	197.528
576	uc009plv.2	859.488	0.73873	0.229731	3.21563	0.00130157	0.0247139	660.459	627.793	1157.92	991.775
577	uc008oqo.2	1520.25	-0.675904	0.210269	-3.21448	0.00130682	0.0247706	1919.87	1820.14	1152.74	1188.27
578	uc007ibo.1	4158.1	-0.716498	0.223714	-3.20274	0.00136128	0.0257218	5960.21	4379.67	3025.54	3266.96
579	uc009noe.2	89.8772	-1.51374	0.472651	-3.20265	0.0013617	0.0257218	179.781	86.496	47.728	45.5037
580	uc007hwi.1	103.529	-1.32558	0.41474	-3.19619	0.00139258	0.0262596	178.835	117.188	60.1788	57.9139
581	uc007mtl.1	1834.53	0.679229	0.212616	3.19462	0.00140014	0.0263568	1310.51	1510.42	2189.26	2327.93
582	uc007qdn.1	210.524	-1.00747	0.315489	-3.19338	0.0014062	0.0264254	308.466	253.908	151.485	128.238
583	uc009ffb.2	7885.16	0.622343	0.194927	3.1927	0.00140949	0.0264419	6134.32	6286.31	9858.95	9261.05
584	uc009rdj.1	851.889	0.744288	0.23336	3.18944	0.00142549	0.0266962	573.407	700.338	1042.75	1091.06
585	uc007jrk.2	7575.4	0.617314	0.194006	3.18193	0.00146296	0.0273512	5999.01	5958.92	9326.68	9016.98
586	uc007jup.2	978.778	0.707339	0.222687	3.17638	0.00149126	0.0278253	700.2	786.834	1214.99	1213.09
587	uc008ipo.2	55.3702	1.6819	0.529573	3.17596	0.00149341	0.0278253	33.1176	19.5314	79.8926	88.9391
588	uc007rmo.1	143.833	1.25163	0.395071	3.16812	0.00153427	0.0285379	108.815	61.3842	235.527	169.605
589	uc007xzv.1	293.519	0.912207	0.28815	3.16573	0.00154694	0.0286426	220.468	186.943	420.214	346.449
590	uc007zpv.1	59.5507	-1.60184	0.50592	-3.16619	0.00154452	0.0286426	89.8905	89.2862	23.864	35.162
591	uc008mtt.2	7180.11	-0.613927	0.193939	-3.16558	0.00154775	0.0286426	8746.82	8623.56	5693.12	5656.94
592	uc008vfc.2	1239.13	0.977539	0.308976	3.1638	0.00155721	0.028769	533.666	1135.61	1771.13	1516.1
593	uc057brz.1	92.9787	-1.33395	0.42225	-3.15915	0.00158228	0.0291828	125.847	140.44	43.5778	62.0506
594	uc007mvu.2	94.3005	-1.36225	0.431309	-3.15842	0.00158629	0.0292075	107.869	163.691	47.728	57.9139
595	uc009ssa.2	3055.33	-0.736487	0.23324	-3.15763	0.00159057	0.0292371	3139.54	4497.79	2376.03	2207.97
596	uc008vuw.1	1061.49	0.689382	0.218448	3.15583	0.00160045	0.0293693	783.467	841.708	1322.9	1297.89
597	uc008fcc.1	486.138	-0.819037	0.259736	-3.15335	0.0016141	0.0295702	676.544	564.549	383.899	319.56
598	uc007icd.1	1586.8	0.729311	0.231399	3.15174	0.00162301	0.0295848	1013.4	1374.64	1998.35	1960.8
599	uc007jyw.1	144.057	-1.22115	0.387434	-3.15189	0.00162219	0.0295848	250.747	152.531	74.7048	98.2467
600	uc008jaf.1	3854.61	-0.634052	0.201116	-3.15266	0.00161789	0.0295848	4882.47	4494.07	2917.64	3124.25
601	uc007yps.1	490.148	-0.908515	0.288715	-3.14675	0.00165096	0.0300443	507.172	771.953	299.857	381.611
602	uc008elv.2	20486.4	0.612179	0.194689	3.14439	0.00166434	0.030061	15358	17049.9	24919.2	24618.6
603	uc008gew.2	938.949	0.723509	0.229982	3.14593	0.00165557	0.030061	774.005	642.674	1208.76	1130.35
604	uc008qem.1	22.3654	-2.63079	0.83675	-3.14406	0.00166621	0.030061	44.4721	32.5523	8.30053	4.1367
605	uc008yio.1	441.843	-0.831058	0.264206	-3.14549	0.00165809	0.030061	626.395	505.025	296.744	339.21
606	uc009qnu.1	78.2552	-1.40127	0.445556	-3.14499	0.0016609	0.030061	116.385	110.678	37.3524	48.6063
607	uc057avb.1	655.854	-0.804605	0.255944	-3.14368	0.00166838	0.030061	967.979	700.338	485.581	469.516
608	uc007anq.2	344.044	0.929014	0.296081	3.1377	0.00170277	0.0306303	189.243	284.6	479.356	422.978
609	uc008qdd.1	597.925	0.758022	0.241843	3.13435	0.00172234	0.0309313	409.711	478.983	739.785	763.222
610	uc011xxc.1	92.5688	-1.46615	0.468915	-3.12668	0.0017679	0.0316976	181.673	90.2162	42.5402	55.8455
611	uc029rof.1	88.4776	-1.39688	0.447562	-3.12108	0.0018019	0.0322542	152.341	104.167	58.1037	39.2987
612	uc008hgi.2	449.441	0.805597	0.258351	3.11823	0.00181944	0.032515	294.273	359.935	558.211	585.344
613	uc007xrd.2	476.171	0.807281	0.259011	3.11678	0.00182837	0.0326214	309.413	383.187	642.253	569.831
614	uc008qps.1	6130.33	0.643122	0.206432	3.11542	0.00183685	0.0327192	4413.15	5159.07	7935.3	7013.78
615	uc007fyd.2	203.98	-1.02957	0.330616	-3.11409	0.00184511	0.0327655	318.875	228.796	121.395	146.853
616	uc012duv.1	2192.76	0.684378	0.219772	3.11404	0.00184544	0.0327655	1876.35	1488.1	2820.1	2586.47
617	uc007ztf.1	19.9202	2.75301	0.884905	3.11108	0.00186404	0.0330422	2.83865	7.44052	34.2397	35.162
618	uc009muh.2	14.6407	-3.36602	1.08449	-3.10379	0.00191058	0.0338123	21.763	31.6222	2.07513	3.10253
619	uc009ruk.1	1229.82	0.70091	0.226033	3.10092	0.0019292	0.0340867	843.078	1030.51	1594.74	1450.95
620	uc009ler.2	1065.58	0.750844	0.242363	3.09801	0.00194825	0.0343678	663.297	925.414	1345.72	1327.88
621	uc009mqj.1	1772.5	-0.658022	0.212518	-3.09631	0.00195947	0.03451	2017.33	2322.37	1398.64	1351.67
622	uc007lew.1	9227.91	0.606286	0.195871	3.09533	0.00196595	0.0345685	7318.03	7315.89	10607	11670.7
623	uc007pid.1	606.158	0.927233	0.299948	3.09132	0.0019927	0.0349032	292.381	543.158	816.564	772.529
624	uc008aih.2	418.583	0.797717	0.258011	3.0918	0.00198946	0.0349032	294.273	317.152	564.436	498.473
625	uc008zwl.1	1465.9	0.710168	0.22975	3.09104	0.00199456	0.0349032	961.355	1263.03	1886.3	1752.93
626	uc012bdd.2	1587.3	0.767509	0.248569	3.08771	0.00201707	0.0352408	932.969	1416.49	2077.21	1922.53
627	uc012cih.1	451.137	-0.8165	0.264483	-3.08715	0.00202083	0.03525	630.18	520.836	295.706	357.825
628	uc007lkz.2	13680.6	-0.687882	0.223027	-3.0843	0.00204032	0.0355334	19734.3	14029.1	10573.8	10385.2
629	uc008dvb.1	872.619	0.82868	0.268876	3.08201	0.00205606	0.0357506	480.678	776.604	1074.92	1158.28
630	uc007gkg.2	1962.11	0.649618	0.211031	3.0783	0.00208183	0.0360268	1420.27	1635.05	2448.66	2344.48
631	uc007xts.1	23.3216	-2.44192	0.793204	-3.07855	0.00208011	0.0360268	38.7948	39.9928	6.2254	8.27341
632	uc008oyu.1	227.704	-0.949221	0.308339	-3.0785	0.00208046	0.0360268	336.853	263.208	153.56	157.195
633	uc007awt.1	1118.2	0.699141	0.227431	3.07407	0.00211157	0.0364482	764.542	940.295	1426.65	1341.33
634	uc008pvj.3	2458.07	-0.687653	0.223707	-3.07389	0.00211284	0.0364482	3447.06	2619.06	1807.44	1958.73
635	uc007lee.1	93.3983	-1.32261	0.430491	-3.07232	0.00212401	0.0365832	161.803	105.097	52.9159	53.7771
636	uc033fki.1	77.5427	-1.35895	0.442443	-3.07146	0.00213014	0.036631	105.976	117.188	41.5026	45.5037
637	uc009dtt.1	1201.77	0.917412	0.298828	3.07003	0.00214037	0.0367491	551.644	1112.36	1649.73	1493.35
638	uc007udp.1	124.003	1.24838	0.406876	3.0682	0.00215354	0.0369174	51.0957	95.7966	184.687	164.434
639	uc009gmv.2	60.3861	-1.5616	0.50927	-3.06635	0.0021669	0.0370882	108.815	71.615	30.0894	31.0253
640	uc007pzj.2	1617.44	0.673073	0.219615	3.06479	0.0021782	0.0372233	1152.49	1341.15	2129.09	1847.04
641	uc007ixl.2	40.957	-1.97964	0.646082	-3.06406	0.00218352	0.0372562	83.267	47.4333	10.3757	22.7519
642	uc007zcn.1	23.3547	-2.56874	0.838608	-3.0631	0.00219054	0.0373056	52.0419	27.9019	9.33809	4.1367
643	uc009cvh.1	1901.71	0.813027	0.265498	3.06227	0.00219665	0.0373056	1013.4	1745.73	2378.1	2469.61
644	uc057bvy.1	50.1682	-1.68257	0.549437	-3.06236	0.00219601	0.0373056	82.3208	70.6849	29.0518	18.6152
645	uc007pdn.2	88.7628	-1.27931	0.418068	-3.06005	0.00221297	0.0374956	128.685	122.768	54.991	48.6063
646	uc009hhv.2	6008.26	-0.60487	0.197682	-3.05982	0.0022147	0.0374956	6949.96	7549.33	4648.3	4885.45
647	uc007pkh.2	190.412	1.01609	0.332341	3.05736	0.00223293	0.0377458	104.084	147.88	266.654	243.031
648	uc007xug.1	54.7243	-1.69069	0.553556	-3.05423	0.00225639	0.0380836	92.7292	74.4052	16.6011	35.162
649	uc008qxw.1	489.957	-0.924676	0.302858	-3.05317	0.00226437	0.0381594	496.763	786.834	279.105	397.124
650	uc007hwp.2	1638.88	0.645991	0.211803	3.04996	0.00228874	0.0385108	1204.53	1351.38	2034.67	1964.93
651	uc057ane.1	17.8293	-3.38726	1.11144	-3.04763	0.00230656	0.0387509	53.9343	11.1608	5.18783	1.03418
652	uc007ujp.2	207.484	1.32861	0.436037	3.04702	0.00231123	0.0387699	56.773	179.502	329.946	263.715
653	uc008hgn.2	354.827	1.00726	0.330843	3.04452	0.00233051	0.0390334	158.018	313.432	485.581	462.277
654	uc007jtb.2	86.6617	1.53813	0.505608	3.04215	0.00234899	0.0391629	22.7092	66.0346	120.358	137.545
655	uc008bdq.1	17.5785	-2.90412	0.954477	-3.04263	0.00234519	0.0391629	37.8486	24.1817	3.1127	5.17088
656	uc009fmj.2	143.887	1.07839	0.354438	3.04253	0.002346	0.0391629	103.138	81.8457	208.551	182.015
657	uc008gtk.1	16.6079	-3.02802	0.995653	-3.04124	0.00235603	0.0392205	34.0638	25.1117	5.18783	2.06835
658	uc007cwh.1	308.312	1.23814	0.407193	3.04067	0.00236055	0.039236	91.7829	275.299	487.656	378.508
659	uc012fna.1	32.9826	2.07812	0.683797	3.0391	0.00237289	0.0393813	7.56973	17.6712	51.8783	54.8113
660	uc007nrq.1	35.7661	2.03452	0.6699	3.03705	0.0023891	0.0395831	8.51594	19.5314	68.4794	46.5379
661	uc009ilo.1	594.636	0.726247	0.239197	3.03619	0.0023959	0.0395831	462.7	433.41	774.024	708.41
662	uc009mhv.1	26.0006	-2.62409	0.864231	-3.03633	0.00239477	0.0395831	66.2351	23.2516	11.4132	3.10253
663	uc007uwf.2	63.7341	1.44518	0.476909	3.03029	0.00244316	0.0403029	34.0638	34.4124	94.4185	92.0417
664	uc008isu.1	73.0108	-1.38621	0.457773	-3.02816	0.00246048	0.0405276	115.438	95.7966	43.5778	37.2303
665	uc007bet.2	2370.41	0.696005	0.22992	3.02716	0.00246861	0.0406002	2076.94	1542.05	3141.75	2720.92
666	uc007hni.1	189.615	1.00705	0.333134	3.02295	0.00250322	0.0411077	104.084	147.88	239.678	266.817
667	uc007way.1	49.2166	-1.77288	0.58662	-3.0222	0.00250945	0.0411482	95.5678	56.7339	29.0518	15.5126
668	uc007uao.2	1341.62	0.640496	0.212096	3.01984	0.00252909	0.0414081	1029.48	1067.71	1655.96	1613.31
669	uc007fqt.2	15.389	-3.44547	1.14143	-3.01854	0.00253992	0.0415234	34.0638	22.3215	0	5.17088
670	uc008ion.1	605.513	-0.86439	0.286404	-3.01807	0.00254386	0.0415257	977.441	585.941	409.839	448.832
671	uc008gan.1	8999.05	-0.611832	0.202885	-3.01566	0.00256418	0.041795	11847.6	9910.77	7069.97	7167.87
672	uc007tgq.1	544.549	0.747884	0.248136	3.01401	0.00257823	0.0419559	442.829	370.166	659.892	705.308
673	uc008tib.1	988.189	-0.736577	0.244453	-3.01317	0.00258537	0.0419559	1416.49	1053.76	795.813	686.693
674	uc009nxs.2	737.808	0.785429	0.260668	3.01314	0.00258556	0.0419559	435.259	648.255	948.335	919.382
675	uc007tgp.1	1164.38	0.715005	0.237443	3.01127	0.00260158	0.0420287	748.457	1014.7	1488.91	1405.45
676	uc008ybn.1	14.363	3.20011	1.06268	3.01137	0.00260072	0.0420287	3.78486	1.86013	30.0894	21.7177
677	uc056yrm.1	152.937	-1.15514	0.383546	-3.01174	0.00259757	0.0420287	269.672	152.531	89.2307	100.315
678	uc009agx.2	895.426	0.667772	0.221852	3.00998	0.00261262	0.0421449	690.738	692.898	1085.29	1112.77
679	uc007pfe.1	5927.58	-0.631071	0.209782	-3.00822	0.00262779	0.0423272	8002.15	6405.35	4555.95	4746.87
680	uc029wlz.1	103.449	1.19545	0.397525	3.00724	0.00263632	0.042402	67.1813	58.5941	158.748	129.272
681	uc007ekm.2	586.007	-0.724917	0.241101	-3.0067	0.00264103	0.0424155	776.843	683.597	439.928	443.661
682	uc009jsb.1	3112.66	0.618805	0.205843	3.0062	0.00264538	0.0424231	2372.16	2538.15	3523.57	4016.74
683	uc008enm.2	77.7427	-1.63854	0.54517	-3.00555	0.00265102	0.0424513	168.426	66.9646	25.9392	49.6404
684	uc007tly.2	2583.32	0.701416	0.23353	3.00354	0.00266861	0.0426705	1615.19	2319.58	3184.29	3214.22
685	uc009nbj.2	75.2379	-1.54771	0.515629	-3.0016	0.00268569	0.0428808	114.492	109.748	56.0286	20.6835
686	uc007nrt.2	275.599	0.942153	0.31396	3.00087	0.00269208	0.0429203	145.717	231.586	357.96	367.132
687	uc008xcx.1	4658.42	0.594069	0.198177	2.99767	0.00272049	0.0433101	3848.26	3577.03	5700.39	5508.02
688	uc007gud.2	781.541	0.722273	0.241098	2.99577	0.00273753	0.043518	514.741	664.996	982.575	963.852
689	uc008qgx.1	22.8808	-2.40906	0.80431	-2.99519	0.00274271	0.0435277	44.4721	32.5523	6.2254	8.27341
690	uc008ukj.1	187.496	-0.958674	0.320111	-2.99482	0.0027461	0.0435277	241.285	253.908	117.245	137.545
691	uc008pnu.2	210.874	1.10619	0.370834	2.98297	0.00285466	0.0451829	87.0519	180.432	309.195	266.817
692	uc007agk.2	2558.93	0.613886	0.206045	2.97938	0.00288834	0.04565	2143.18	1901.98	3155.24	3035.31
693	uc008vbi.2	252.125	0.901535	0.302766	2.97766	0.00290454	0.0458398	166.534	185.083	372.486	284.398
694	uc008mfx.1	3528.75	-0.635527	0.213529	-2.9763	0.00291751	0.045978	4634.57	3952.77	2530.62	2997.04
695	uc007yxe.1	90.762	-1.22508	0.412854	-2.96734	0.00300387	0.047271	130.578	123.699	56.0286	52.743
696	uc008ojl.1	79.8956	-1.46474	0.493983	-2.96517	0.00302516	0.0475376	121.116	113.468	60.1788	24.8202
697	uc007grz.1	356.538	-0.842406	0.284446	-2.96157	0.00306074	0.0477537	512.849	402.718	225.152	285.433
698	uc007oss.2	616.115	0.703656	0.237591	2.96163	0.0030602	0.0477537	493.925	443.641	770.912	755.983
699	uc008ngf.2	2189.37	-0.641099	0.21638	-2.96284	0.00304817	0.0477537	2954.09	2381.89	1722.36	1699.15
700	uc008tkq.1	4166.67	-0.768614	0.259504	-2.96186	0.0030579	0.0477537	6641.49	3860.7	3099.21	3065.3
701	uc009bje.2	4111.61	0.587613	0.198379	2.96208	0.00305571	0.0477537	3184.02	3387.29	4998.99	4876.14
702	uc007dye.2	10306.4	0.573594	0.193719	2.96096	0.00306684	0.0477807	8503.64	8064.59	12156.1	12501.1
703	uc009bjf.2	2593.06	0.607186	0.20517	2.95943	0.00308204	0.0479492	2164.94	1945.69	3063.93	3197.67
704	uc007pyx.2	597.092	-0.770796	0.260508	-2.95882	0.00308824	0.0479774	876.196	629.654	428.515	454.003
705	uc007bye.1	132.152	-1.09147	0.369183	-2.95644	0.00311216	0.0482521	153.287	206.474	85.0804	83.7682
706	uc008rat.3	236.083	0.916958	0.310183	2.95618	0.00311475	0.0482521	137.201	189.733	315.42	301.979
707	uc008uvo.1	465.162	-0.948236	0.320881	-2.95511	0.00312562	0.048352	800.499	425.039	354.848	280.262
708	uc007vix.2	4066.89	0.586619	0.198787	2.95099	0.00316755	0.0488625	3131.97	3370.55	4854.77	4910.27
709	uc008dzt.1	15.4427	-3.1591	1.07042	-2.95128	0.00316462	0.0488625	39.7411	15.8111	4.15026	2.06835
710	uc007tsw.1	307.096	-1.18076	0.400201	-2.95042	0.00317346	0.0488847	627.341	225.076	172.236	203.733
711	uc007qxf.1	67.7379	-1.48163	0.502472	-2.94868	0.00319132	0.0490907	82.3208	117.188	25.9392	45.5037
712	uc008eef.1	115.118	-1.15104	0.39055	-2.94723	0.00320638	0.0492531	184.512	132.999	74.7048	68.2556
713	uc007vxx.1	1621.91	-0.946915	0.321382	-2.94639	0.00321511	0.0493178	2995.72	1276.05	1153.77	1062.1
714	uc007qod.2	1059.43	0.669915	0.227596	2.94343	0.00324593	0.0495936	736.156	899.372	1330.16	1272.04
715	uc008hfz.1	32.3216	-2.07052	0.703375	-2.94369	0.00324324	0.0495936	70.02	34.4124	10.3757	14.4785
716	uc057cem.1	164.991	-1.03442	0.351441	-2.94336	0.00324669	0.0495936	263.048	180.432	104.794	111.691
717	uc007kmp.1	89.3411	1.70278	0.579005	2.94087	0.00327293	0.0497858	13.247	70.6849	125.545	147.887
718	uc008xxs.1	750.899	-1.03082	0.350434	-2.94156	0.00326567	0.0497858	1432.57	584.08	421.252	565.694
719	uc009csf.1	19632.5	-0.745497	0.253476	-2.9411	0.00327047	0.0497858	30995.2	18194.8	14662.9	14677
720	uc007rrn.1	230.797	1.25377	0.426403	2.94033	0.00327863	0.0498033	65.2889	207.404	316.458	334.039
721	uc008vna.2	5832.58	0.574566	0.19553	2.93851	0.00329793	0.050027	4700.8	4671.71	7141.57	6816.25
722	uc007ius.2	2046.43	0.635817	0.216925	2.93104	0.00337829	0.0511751	1430.68	1774.56	2497.42	2483.06
723	uc007mxz.1	61.1183	-1.64996	0.56319	-2.92966	0.00339328	0.051269	127.739	57.664	37.3524	21.7177
724	uc009ldf.2	3081.74	0.625138	0.213386	2.92961	0.00339387	0.051269	2684.41	2164.26	3843.14	3635.13
725	uc007vxy.1	95.8754	-1.26119	0.431031	-2.92599	0.00343358	0.0517974	161.803	108.818	47.728	65.1531
726	uc009kmo.2	657.788	0.680197	0.232615	2.92413	0.00345419	0.0519826	494.871	516.186	809.301	810.794
727	uc011xiv.1	1103.69	0.643008	0.219905	2.92403	0.00345537	0.0519826	818.477	904.953	1391.38	1299.96
728	uc008rvj.1	461.41	0.861013	0.294582	2.92283	0.00346867	0.052111	247.909	407.368	641.216	549.147
729	uc007fno.1	33.2362	-1.90823	0.653115	-2.92174	0.00348084	0.0522221	47.3108	57.664	14.5259	13.4443
730	uc007hnl.1	9543.75	0.587681	0.20118	2.92117	0.00348716	0.0522452	7007.67	8245.02	11328.1	11594.1
731	uc012hkf.2	18.6799	3.17216	1.08656	2.91944	0.00350664	0.0524653	0	7.44052	17.6386	49.6404
732	uc008zth.2	1619.22	0.6125	0.210052	2.91594	0.00354614	0.0529838	1236.7	1324.41	2008.73	1907.02
733	uc007gkk.1	1631.78	-0.61796	0.211975	-2.91524	0.00355412	0.0530306	1861.21	2090.78	1269.98	1305.13
734	uc007zmz.1	8491.23	0.564506	0.193841	2.91222	0.00358873	0.0533287	6755.98	6945.72	10311.3	9951.87
735	uc008shw.2	8338.5	0.565437	0.194154	2.91231	0.00358772	0.0533287	6891.29	6558.81	9858.95	10045
736	uc009jra.1	451.717	0.785871	0.269811	2.91267	0.00358353	0.0533287	278.187	385.047	582.075	561.558
737	uc009lcs.2	698.582	0.935121	0.321932	2.90471	0.00367589	0.0545497	307.52	651.975	1011.63	823.204
738	uc008mco.1	49.6984	1.54753	0.53334	2.90159	0.0037128	0.0550228	26.494	24.1817	70.5545	77.5632
739	uc007hue.1	36.4063	-1.88272	0.649443	-2.89897	0.00374388	0.0554084	64.3427	50.2235	10.3757	20.6835
740	uc007kmc.3	1138.8	-0.626095	0.216233	-2.89546	0.00378603	0.055939	1419.32	1344.87	886.081	904.904
741	uc007nrg.2	213.808	1.16598	0.402855	2.89429	0.00380019	0.055939	76.6435	186.943	346.547	245.1
742	uc007xep.1	1071.8	0.639628	0.220992	2.89434	0.00379951	0.055939	821.315	854.729	1227.44	1383.73
743	uc008reo.2	936.565	0.641621	0.221645	2.89482	0.00379374	0.055939	728.586	734.751	1101.9	1181.03
744	uc008gom.1	229.007	0.909985	0.314623	2.8923	0.00382427	0.0561646	169.373	148.81	344.472	253.373
745	uc008qzp.2	230.457	-0.874766	0.302459	-2.89218	0.00382579	0.0561646	292.381	304.131	178.461	146.853
746	uc008jaq.2	952.966	0.654009	0.226168	2.8917	0.00383169	0.0561759	682.222	798.925	1169.34	1161.38
747	uc007zeo.1	48.7628	-1.5875	0.549359	-2.88973	0.00385568	0.0564519	73.8048	72.545	29.0518	19.6493
748	uc011yxz.1	34.0522	-2.09033	0.723546	-2.88901	0.00386454	0.0565059	32.1713	78.1254	17.6386	8.27341
749	uc007byv.1	2109.65	0.610265	0.211525	2.88507	0.00391322	0.0571413	1807.27	1532.75	2559.68	2538.9
750	uc009rac.1	2752.32	0.578899	0.200753	2.88363	0.00393118	0.0573271	2222.66	2192.16	3332.66	3261.79
751	uc007kpi.2	45.4783	1.72917	0.599787	2.88298	0.00393938	0.0573702	17.0319	25.1117	47.728	92.0417
752	uc009rao.2	90.3112	1.6815	0.583538	2.88156	0.00395717	0.0575526	14.1932	71.615	105.832	169.605
753	uc029tsp.1	33.6653	-2.00116	0.694729	-2.88049	0.00397055	0.0576706	46.3646	61.3842	7.26296	19.6493
754	uc007kmh.1	1811.74	0.603441	0.209647	2.87837	0.00399738	0.0579833	1517.73	1358.82	2203.79	2166.6
755	uc009cpq.1	945.717	0.648868	0.22588	2.87262	0.00407085	0.0589708	701.146	771.953	1088.41	1221.36
756	uc007cjd.1	28.6483	-2.46202	0.857642	-2.87069	0.00409578	0.0592534	15.1395	81.8457	8.30053	9.30758
757	uc008vei.1	1259.98	-0.695886	0.242502	-2.86961	0.00410983	0.059378	1828.09	1288.14	984.65	939.032
758	uc007tgs.1	88.6448	-1.19617	0.417903	-2.86233	0.00420544	0.0606721	131.524	115.328	52.9159	54.8113
759	uc009fps.1	3719.44	-0.631024	0.220488	-2.86195	0.00421049	0.0606721	5072.66	3967.65	2696.63	3140.79
760	uc008viv.2	4801.76	-0.693046	0.242437	-2.85867	0.00425427	0.0612223	4637.4	7229.39	3693.74	3646.5
761	uc008ooa.1	1467.25	0.603473	0.21124	2.85681	0.00427915	0.0614995	1127.89	1201.64	1736.89	1802.57
762	uc009dmj.2	1020.14	0.623997	0.218525	2.85549	0.00429702	0.0616431	791.983	813.806	1259.61	1215.16
763	uc009rmz.2	625.956	-0.669714	0.234556	-2.85524	0.00430042	0.0616431	761.704	775.674	477.28	489.165
764	uc007eci.1	2563.21	-0.601196	0.210665	-2.8538	0.00432	0.0618428	3107.37	3072	1854.13	2219.34
765	uc009pgs.2	339.868	1.03858	0.364167	2.85194	0.00434532	0.0621239	137.201	307.851	379.749	534.669
766	uc009mln.1	491.488	0.73388	0.257379	2.85135	0.00435334	0.0621573	366.186	372.026	686.869	540.874
767	uc007srv.2	757.348	0.655496	0.230373	2.84537	0.00443598	0.0632547	591.385	585.01	873.631	979.365
768	uc007bvl.1	35528.5	0.581067	0.20434	2.84363	0.00446033	0.0634494	25555.4	31382.2	43837.2	41339.1
769	uc008hmc.1	1258.31	0.65298	0.229635	2.84356	0.00446124	0.0634494	855.379	1101.2	1582.29	1494.38
770	uc007yjo.2	2253.62	0.585585	0.206121	2.84098	0.00449748	0.0637004	1738.2	1866.64	2806.62	2603.02
771	uc008fep.2	89.8575	-1.304	0.458987	-2.84104	0.00449661	0.0637004	167.48	88.3561	53.9534	49.6404
772	uc008sfp.1	3311.57	0.565814	0.199185	2.84065	0.00450218	0.0637004	2690.09	2650.68	3883.61	4021.91
773	uc009emk.1	33.9824	-2.15982	0.760131	-2.84138	0.00449194	0.0637004	22.7092	88.3561	13.4884	11.3759
774	uc007apn.2	5303.89	0.588361	0.207158	2.84016	0.00450908	0.0637155	4658.22	3816.05	6400.74	6340.53
775	uc007ygj.1	5235.98	0.563507	0.198443	2.83964	0.0045165	0.063738	4250.4	4202.03	6548.08	5943.41
776	uc008swu.1	842.039	-0.84432	0.298112	-2.83223	0.0046225	0.0651499	1415.54	747.772	642.253	562.592
777	uc007chg.2	24.7767	-2.80357	0.990026	-2.83181	0.00462848	0.0651502	11.3546	75.3352	2.07513	10.3418
778	uc007xtm.2	49.6247	-1.87889	0.665027	-2.82528	0.00472393	0.0664082	43.5259	112.538	10.3757	32.0595
779	uc009rnn.1	176.621	1.03123	0.365271	2.82318	0.00475498	0.066759	82.3208	149.74	235.527	238.895
780	uc009cyh.2	7157.27	0.569274	0.202017	2.81796	0.00483304	0.0677678	6222.32	5304.16	8683.39	8419.23
781	uc057boc.1	53.1826	1.54566	0.548747	2.81672	0.00485173	0.0679428	17.9781	36.2725	76.7799	81.6999
782	uc009cen.1	87.9566	1.31047	0.465437	2.81557	0.00486913	0.0680993	35.9562	65.1045	151.485	99.2809
783	uc008kwn.2	2888.64	-0.606976	0.215658	-2.81454	0.00488473	0.0682303	3895.57	3079.44	2278.49	2301.04
784	uc008exy.1	576.097	0.686524	0.244377	2.80928	0.0049652	0.0692658	407.819	475.263	739.785	681.522
785	uc009fxy.1	2724.48	0.594625	0.211735	2.80835	0.00497959	0.0693781	1966.24	2375.38	3368.98	3187.33
786	uc009lex.1	2642.83	-0.706886	0.251969	-2.80544	0.00502472	0.0699178	4046.02	2509.31	1985.9	2030.09
787	uc009nan.2	6766.51	0.560798	0.199934	2.80492	0.00503291	0.0699427	5759.62	5175.81	8406.36	7724.26
788	uc008njk.2	19.6293	2.44384	0.872338	2.80148	0.00508682	0.0705127	5.6773	6.51045	43.5778	22.7519
789	uc029tsy.1	969.552	0.635818	0.226951	2.80157	0.00508548	0.0705127	694.522	824.037	1162.07	1197.58
790	uc007lug.1	2240.97	-0.611695	0.218456	-2.80008	0.00510903	0.0705913	3026.94	2391.2	1756.6	1789.12
791	uc007mqq.2	1018.01	0.677376	0.241935	2.79982	0.00511306	0.0705913	674.652	891.932	1153.77	1351.67
792	uc007wle.2	98.5926	1.21276	0.433181	2.79967	0.00511554	0.0705913	41.6335	77.1953	137.996	137.545
793	uc007zek.1	7820.73	0.559575	0.199942	2.79868	0.00513121	0.0705913	6231.78	6413.72	9971.01	8666.39
794	uc009uvf.2	37.4395	-1.81481	0.648375	-2.79902	0.00512584	0.0705913	75.6973	40.9228	13.4884	19.6493
795	uc056zos.1	638.792	0.658554	0.235299	2.7988	0.00512929	0.0705913	516.634	474.333	794.776	769.427
796	uc007pyw.2	18.7683	-2.48287	0.887794	-2.79667	0.00516321	0.0709423	25.5478	38.1326	5.18783	6.20506
797	uc007idq.1	29.4468	-2.1426	0.767601	-2.7913	0.00524966	0.0720395	69.0738	26.9719	7.26296	14.4785
798	uc009seb.2	159.916	-0.956041	0.342563	-2.79085	0.00525706	0.0720507	208.167	213.915	123.47	94.11
799	uc007srs.2	88.2978	-1.26966	0.455361	-2.78825	0.00529934	0.0723582	132.47	117.188	35.2772	68.2556
800	uc007yfa.3	223.818	-0.889515	0.318995	-2.78849	0.00529548	0.0723582	335.907	245.537	144.222	169.605
801	uc009ptt.1	3599.05	0.55357	0.198522	2.78845	0.00529603	0.0723582	2969.23	2864.6	4241.57	4320.79
802	uc008vfk.1	1084.26	0.619725	0.222343	2.78725	0.00531572	0.0724913	892.282	817.527	1393.45	1233.77
803	uc008goz.1	2659.12	0.566492	0.203607	2.78228	0.00539784	0.0735196	2218.88	2068.46	3273.52	3075.64
804	uc009nmb.1	3390.32	0.572664	0.205927	2.7809	0.00542084	0.0736493	2518.83	2933.42	4135.74	3973.3
805	uc009nws.2	607.77	0.701111	0.252097	2.78111	0.00541729	0.0736493	404.98	520.836	797.888	707.376
806	uc007cre.1	2744.57	-0.56773	0.204249	-2.77959	0.00544271	0.0738547	3181.18	3374.27	2109.37	2313.45
807	uc007msu.1	955.649	0.620859	0.223454	2.77847	0.00546152	0.073994	792.929	713.359	1190.09	1126.22
808	uc033jve.1	961.868	0.642339	0.231209	2.77818	0.00546651	0.073994	672.759	829.617	1138.21	1206.88
809	uc008cth.2	2262.1	0.586856	0.211321	2.77709	0.00548488	0.074151	1656.82	1959.65	2663.43	2768.49
810	uc009gcr.1	338.263	0.773044	0.278471	2.77603	0.00550279	0.0742132	218.576	280.879	439.928	413.67
811	uc009nlp.2	745.878	0.647578	0.233276	2.77601	0.00550305	0.0742132	536.504	625.933	916.171	904.904
812	uc008qdc.1	978.277	-0.826536	0.297787	-2.7756	0.00551004	0.0742159	1654.93	847.289	715.921	694.966
813	uc008oqt.2	49.8933	-1.55218	0.559334	-2.77505	0.00551936	0.07425	54.8805	93.9365	24.9016	25.8544
814	uc056zlr.1	168.193	-0.915863	0.330111	-2.77441	0.00553019	0.0743043	205.329	234.376	115.17	117.896
815	uc033iji.1	24.1385	-2.16455	0.780909	-2.77183	0.00557421	0.0748038	48.257	30.6921	7.26296	10.3418
816	uc011xws.1	90.5652	1.14819	0.414366	2.77095	0.00558923	0.0749134	60.5578	52.0836	117.245	132.375
817	uc007ezx.1	5183.66	0.545565	0.197039	2.76882	0.00562594	0.0752212	4306.23	4123.91	5981.57	6322.95
818	uc007hxk.2	767.833	0.689098	0.248873	2.76888	0.00562497	0.0752212	494.871	680.807	952.486	943.168
819	uc008yle.1	297.22	0.832723	0.300966	2.76683	0.0056604	0.0755895	255.478	172.062	373.524	387.816
820	uc008qrg.2	4469.13	-0.695453	0.251393	-2.7664	0.00566792	0.0755976	6861.01	4190.87	3513.2	3311.43
821	uc007mvz.2	3423.79	-0.591688	0.214094	-2.76369	0.00571515	0.0760537	4548.46	3683.98	2590.8	2871.91
822	uc008jhq.1	72.6293	-1.34971	0.488381	-2.76364	0.00571602	0.0760537	127.739	80.9156	49.8032	32.0595
823	uc008oao.2	1772.36	0.599272	0.216911	2.76275	0.00573162	0.0760762	1521.52	1297.44	2013.92	2256.57
824	uc009hhb.1	1193.99	0.682386	0.246973	2.763	0.00572723	0.0760762	1059.76	773.814	1628.98	1313.4
825	uc007hst.1	459.317	-0.689096	0.249513	-2.76176	0.00574908	0.0762154	556.375	577.57	342.397	360.927
826	uc012bsw.2	2721.13	0.569022	0.206068	2.76133	0.00575658	0.0762224	2193.33	2189.37	3468.58	3033.24
827	uc008ibw.1	99.083	1.13805	0.412212	2.76083	0.00576545	0.0762476	61.504	62.3143	160.823	111.691
828	uc007uhx.2	613.282	0.674772	0.244487	2.75995	0.005781	0.0763108	427.69	517.116	784.4	723.923
829	uc008ejk.1	96.5841	1.18513	0.429429	2.75977	0.00578419	0.0763108	46.3646	71.615	154.597	113.759
830	uc008mho.2	205.186	0.957595	0.347056	2.75919	0.00579443	0.0763539	103.138	175.782	290.518	251.305
831	uc007zbv.1	1144.52	0.727742	0.263907	2.75757	0.00582328	0.0765495	664.244	1059.34	1322.9	1531.61
832	uc009rqg.1	4684.85	0.623556	0.226096	2.75792	0.00581705	0.0765495	3068.58	4307.13	5745	5618.68
833	uc007ogx.2	4087.73	0.593828	0.21538	2.75712	0.00583136	0.0765637	2844.32	3671.89	4973.05	4861.66
834	uc008ygi.2	208.541	0.90554	0.328527	2.75637	0.00584471	0.076647	174.104	116.258	263.542	280.262
835	uc012del.1	1936.2	0.583622	0.211788	2.7557	0.00585675	0.0767129	1454.33	1645.28	2429.98	2215.2
836	uc008oeo.2	1463.2	0.602862	0.218838	2.75483	0.00587232	0.0767888	1056.92	1266.75	1736.89	1792.23
837	uc009ieb.1	49.7653	-1.70808	0.620084	-2.75459	0.00587659	0.0767888	102.191	50.2235	33.2021	13.4443
838	uc007qag.1	27.0545	-2.07785	0.754607	-2.75355	0.00589532	0.0769416	58.6654	28.832	11.4132	9.30758
839	uc008noq.2	864.934	0.668489	0.242865	2.75251	0.00591401	0.0770936	573.407	762.653	1106.05	1017.63
840	uc007xbf.1	782.159	0.652267	0.237399	2.74756	0.00600409	0.0781747	546.913	669.646	914.096	997.98
841	uc008ynr.1	199.206	0.967823	0.352458	2.74592	0.00603406	0.0783426	97.4602	172.062	277.03	250.271
842	uc009qfb.2	22.4579	-2.25749	0.822196	-2.74568	0.00603848	0.0783426	48.257	26.0418	6.2254	9.30758
843	uc009tfy.1	592.877	-0.789628	0.287538	-2.74617	0.00602961	0.0783426	562.052	940.295	455.491	413.67
844	uc007wvz.2	1802.28	0.594776	0.216718	2.74447	0.00606094	0.0785409	1296.32	1575.53	2197.56	2139.71
845	uc008gdq.2	27830.4	0.589746	0.214948	2.74367	0.00607574	0.0786395	18996.2	25443.8	33025.7	33855.8
846	uc007zeb.1	1690.69	0.576605	0.210582	2.73815	0.00617859	0.0798762	1285.91	1428.58	2054.38	1993.89
847	uc008ule.2	7972.98	-0.687379	0.251247	-2.73587	0.0062216	0.0803373	7399.41	12275	5936.95	6280.55
848	uc008iio.1	3372.4	0.580352	0.212188	2.73508	0.00623648	0.0804343	2432.72	2973.42	4215.63	3867.82
849	uc011wxn.1	4075.89	0.562825	0.206087	2.73101	0.00631402	0.0813386	3568.18	3013.41	4962.68	4759.28
850	uc007pzz.1	4847.32	0.738692	0.270748	2.72834	0.00636535	0.0819034	2549.11	4716.36	6070.8	6053.03
851	uc007ksg.2	1938.7	0.57073	0.209292	2.72696	0.00639212	0.0821511	1465.69	1654.58	2334.52	2300.01
852	uc007pff.1	1500.62	-0.643319	0.236042	-2.72545	0.00642146	0.0823902	2110.06	1549.49	1105.01	1237.91
853	uc009cye.1	619.205	0.782018	0.287037	2.72445	0.00644085	0.0823902	335.907	574.78	753.273	812.862
854	uc009jso.1	135.702	-1.13522	0.41667	-2.72449	0.00644	0.0823902	221.415	151.6	57.0661	112.725
855	uc012crx.1	2094.8	0.566987	0.208092	2.7247	0.00643601	0.0823902	1781.72	1595.06	2559.68	2442.72
856	uc007rgs.2	341.734	0.898976	0.330067	2.72362	0.00645708	0.0825013	161.803	315.292	454.454	435.388
857	uc008nzm.1	413.789	0.750587	0.275643	2.72304	0.00646849	0.0825507	351.992	265.068	566.511	471.584
858	uc008hur.2	583.619	0.667847	0.24539	2.72157	0.00649724	0.0828209	412.55	489.214	749.123	683.59
859	uc008ees.3	2401.53	0.636327	0.233949	2.71994	0.00652936	0.0831334	1546.12	2214.48	2959.14	2886.38
860	uc007dgf.1	406.612	-0.720419	0.264989	-2.71868	0.00655428	0.0833537	560.16	452.011	309.195	305.082
861	uc007kog.1	639.322	-0.860325	0.317009	-2.71389	0.00664992	0.084408	1090.99	558.039	394.275	513.985
862	uc008isf.1	27.1851	-2.08832	0.769534	-2.71375	0.00665262	0.084408	35.9562	52.0836	5.18783	15.5126
863	uc007rut.1	2566.58	0.589222	0.217181	2.71305	0.00666677	0.0844895	1822.41	2276.8	2944.61	3222.49
864	uc007crg.2	110.027	-1.23021	0.453661	-2.71173	0.00669325	0.084702	207.221	101.377	51.8783	79.6315
865	uc008gkq.2	61.0486	1.46547	0.540475	2.71145	0.00669902	0.084702	45.4184	19.5314	101.681	77.5632
866	uc007bmf.2	2831.49	0.547629	0.202001	2.71103	0.00670748	0.0847109	2225.5	2375.38	3428.12	3296.95
867	uc007nnt.1	3027.57	-0.546306	0.201654	-2.70912	0.00674619	0.0850035	3683.62	3504.48	2381.21	2540.97
868	uc057bpp.1	15.9542	-3.50252	1.29282	-2.70921	0.00674439	0.0850035	2.83865	55.8039	1.03757	4.1367
869	uc009fqc.1	511.415	-0.704651	0.260326	-2.7068	0.00679354	0.0853369	715.339	552.458	366.261	411.602
870	uc009lke.1	746.204	0.633433	0.234026	2.70668	0.00679606	0.0853369	538.397	631.514	926.546	888.357
871	uc009pcy.1	673.326	0.633444	0.23402	2.7068	0.00679357	0.0853369	548.805	506.885	789.588	848.024
872	uc007thu.2	122.23	1.45535	0.537766	2.70628	0.00680408	0.0853398	22.7092	107.887	152.522	205.801
873	uc007iyw.2	2100.07	-0.555282	0.205433	-2.70298	0.00687208	0.0860938	2423.26	2575.35	1668.41	1733.28
874	uc008hup.1	1707.89	0.595923	0.220579	2.70163	0.00690004	0.0863453	1513	1207.22	2047.12	2064.22
875	uc007ukd.1	1021.25	0.704711	0.260938	2.70068	0.00691978	0.0864933	602.739	950.526	1283.47	1248.25
876	uc009lvu.2	1400.32	0.61843	0.229086	2.69955	0.00694339	0.0865905	1230.08	979.358	1818.85	1572.98
877	uc009qty.2	46578.5	-0.513744	0.190286	-2.69985	0.00693712	0.0865905	55179.5	54391.1	38420	38323.5
878	uc033fsu.1	104.556	-1.0902	0.404173	-2.69736	0.00698911	0.0870614	161.803	122.768	74.7048	58.948
879	uc007wam.1	206.18	-0.842625	0.312509	-2.69632	0.00701102	0.087235	288.596	240.887	152.522	142.716
880	uc009qbk.2	113.996	1.05376	0.390996	2.69507	0.00703743	0.087464	75.6973	72.545	180.536	127.204
881	uc007xue.1	31.6868	-2.53445	0.941144	-2.69294	0.00708245	0.0878302	11.3546	96.7267	15.5635	3.10253
882	uc009cxz.1	1044.21	0.769636	0.2858	2.69292	0.00708295	0.0878302	558.267	985.868	1166.22	1466.46
883	uc007plw.3	1603.49	0.831549	0.308906	2.69192	0.00710426	0.0878385	1586.8	720.8	2109.37	1996.99
884	uc008nla.2	14.2609	-2.77967	1.03266	-2.69176	0.00710771	0.0878385	29.3327	20.4614	3.1127	4.1367
885	uc008yhq.2	16.6455	-2.61761	0.972385	-2.69194	0.00710368	0.0878385	30.2789	26.9719	7.26296	2.06835
886	uc009lrl.1	1026.67	0.592874	0.220365	2.69042	0.00713629	0.0880921	782.521	854.729	1207.73	1261.69
887	uc007haj.2	56.2136	1.55728	0.578996	2.68963	0.00715322	0.0882015	15.1395	41.8529	99.6063	68.2556
888	uc009jxu.2	22.5959	-2.26938	0.843964	-2.68896	0.00716755	0.0882787	26.494	48.3633	4.15026	11.3759
889	uc007uhj.3	5055.04	-0.581206	0.21629	-2.68716	0.00720631	0.0886562	5325.3	6794.12	3806.83	4293.9
890	uc008asg.2	274.839	0.8223	0.30617	2.68576	0.00723657	0.0889285	160.857	236.236	334.096	368.167
891	uc008yac.2	213.798	0.842722	0.31389	2.68477	0.00725799	0.0889918	174.104	132.069	277.03	271.988
892	uc009dee.1	186.031	1.00928	0.375921	2.68483	0.00725671	0.0889918	81.3746	165.551	242.79	254.407
893	uc008lfo.1	68.782	-1.23989	0.461924	-2.68418	0.00727074	0.0890483	99.3527	93.9365	42.5402	39.2987
894	uc007rom.1	1770.69	0.557439	0.207936	2.68083	0.00734408	0.0898065	1476.1	1389.52	2151.91	2065.25
895	uc009jey.1	1632.92	0.566828	0.211456	2.6806	0.00734907	0.0898065	1270.77	1361.61	2037.78	1861.52
896	uc007fjj.2	71.1057	1.29371	0.482721	2.68005	0.00736119	0.0898542	31.2251	51.1535	116.207	85.8366
897	uc009lrm.2	3640.11	0.587915	0.219466	2.67885	0.00738762	0.0900762	3295.67	2521.4	4562.18	4181.17
898	uc029wma.1	28.8769	1.90506	0.711829	2.67629	0.00744418	0.0906648	8.51594	15.8111	52.9159	38.2645
899	uc008geu.1	98.7143	-1.24806	0.466436	-2.67573	0.00745658	0.0907148	151.395	126.489	34.2397	82.7341
900	uc008gjs.1	5725.8	0.543222	0.203063	2.67514	0.00746985	0.0907753	4282.57	5038.16	6844.82	6737.66
901	uc009ocl.1	53.6894	-1.54251	0.576932	-2.67364	0.00750325	0.09108	48.257	111.608	24.9016	29.9911
902	uc008fde.1	81.4331	-1.16425	0.435533	-2.67317	0.00751378	0.0911067	118.277	106.957	56.0286	44.4696
903	uc008azj.1	2901.01	0.607711	0.22753	2.67091	0.00756468	0.0916223	1930.28	2667.42	3412.55	3593.76
904	uc007kff.1	29.0081	-1.9523	0.731925	-2.66734	0.00764532	0.0924025	62.4502	29.7621	10.3757	13.4443
905	uc007nsa.2	510.994	0.686296	0.257311	2.66718	0.00764901	0.0924025	340.638	442.711	622.54	638.087
906	uc008qql.1	374.116	0.694956	0.260581	2.66694	0.00765444	0.0924025	294.273	277.159	462.754	462.277
907	uc007gks.1	1860.65	-0.613734	0.230224	-2.66581	0.00768038	0.0926134	2539.64	1961.51	1343.65	1597.8
908	uc009kvv.2	58.7929	-1.38114	0.519495	-2.65861	0.0078463	0.0945099	93.6754	76.2653	23.864	41.367
909	uc007wft.1	374.37	-0.911319	0.34301	-2.65683	0.00788793	0.0948762	334.96	642.674	210.626	309.219
910	uc009gvc.1	1505.46	0.598469	0.225279	2.65657	0.00789406	0.0948762	1050.3	1344.87	1844.79	1781.89
911	uc008odw.2	118.913	-1.11508	0.420139	-2.65408	0.00795257	0.0954745	212.899	112.538	79.8926	70.324
912	uc008jib.1	786.349	0.631539	0.238385	2.64924	0.00806724	0.0966611	634.911	598.961	1061.43	850.093
913	uc009sdq.1	271.022	-0.786455	0.296869	-2.64917	0.00806908	0.0966611	372.809	313.432	222.039	175.81
914	uc009iee.1	44.2134	-1.56977	0.593107	-2.64669	0.00812837	0.0972647	67.1813	65.1045	30.0894	14.4785
915	uc009ldl.3	205.672	-0.813798	0.307721	-2.6446	0.00817881	0.0977614	262.102	262.278	142.147	156.161
916	uc007qid.1	90.9217	-1.20943	0.457647	-2.64272	0.00822438	0.0978025	163.695	90.2162	46.6905	63.0847
917	uc008bsi.1	43.5832	-2.03738	0.770972	-2.64261	0.00822696	0.0978025	94.6216	45.5732	3.1127	31.0253
918	uc008suq.2	1073.45	0.648199	0.245262	2.64288	0.00822035	0.0978025	723.855	948.666	1162.07	1459.22
919	uc008xew.2	15.4858	-2.69481	1.0195	-2.64328	0.00821077	0.0978025	37.8486	15.8111	3.1127	5.17088
920	uc009twh.2	276.659	0.914558	0.345904	2.64396	0.00819417	0.0978025	128.685	254.838	384.937	338.176
921	uc007plk.1	1244.7	0.567907	0.214985	2.64162	0.00825109	0.0979828	1006.77	998.889	1547.01	1426.13
922	uc008xws.1	81.4976	1.12975	0.427765	2.64104	0.0082651	0.0980427	51.0957	51.1535	109.982	113.759
923	uc009tkm.1	202.767	-0.893045	0.338226	-2.64038	0.00828129	0.0981283	318.875	208.334	151.485	132.375
924	uc007ugp.2	36.3546	1.62327	0.615516	2.63726	0.00835796	0.0989297	17.0319	18.6013	49.8032	59.9822
925	uc008eek.2	19.0575	-2.3606	0.895316	-2.63661	0.00837396	0.0990119	33.1176	30.6921	3.1127	9.30758
926	uc008wzn.1	31.1461	-1.78788	0.678297	-2.63583	0.00839309	0.099131	47.3108	49.2934	17.6386	10.3418
927	uc009idj.2	667.114	0.658419	0.249953	2.63417	0.00843429	0.0995101	589.492	445.501	785.437	848.024
928	uc009kad.2	1635.35	0.673996	0.256128	2.63148	0.00850136	0.100193	966.086	1554.14	1989.01	2032.16
929	uc007kdv.1	1359.27	-0.58238	0.222031	-2.62297	0.00871665	0.10262	1747.66	1512.28	1012.66	1164.48
930	uc007jid.1	2426.43	-0.720153	0.274725	-2.62136	0.00875794	0.102995	3907.87	2131.71	1896.67	1769.47
931	uc008lft.1	22.9623	-2.07518	0.791925	-2.62043	0.00878188	0.103166	44.4721	29.7621	10.3757	7.23923
932	uc007hxe.2	146.042	-0.930978	0.355538	-2.61851	0.00883157	0.103638	218.576	164.621	103.757	97.2125
933	uc007upq.2	979.286	0.591311	0.225929	2.61724	0.00886431	0.103868	719.124	843.568	1153.77	1200.68
934	uc009fiq.2	1467.52	0.616996	0.235763	2.61702	0.00887017	0.103868	979.333	1337.43	1866.58	1686.74
935	uc008guc.2	2730.26	0.536204	0.205017	2.61541	0.00891202	0.104139	2093.98	2363.29	3222.68	3241.11
936	uc009jtm.1	271.134	0.740631	0.283181	2.6154	0.00891236	0.104139	194.92	211.125	338.247	340.244
937	uc012chz.1	77.5513	-1.26515	0.483866	-2.61467	0.00893126	0.104249	139.094	79.9855	36.3148	54.8113
938	uc007xkf.1	1356.75	0.575736	0.220276	2.6137	0.00895668	0.104434	1144.92	1034.23	1747.26	1500.59
939	uc012eca.2	28.9932	-1.79842	0.688222	-2.61314	0.00897137	0.104494	46.3646	43.713	12.4508	13.4443
940	uc008shi.1	2877.44	0.545146	0.208782	2.61108	0.00902566	0.105014	2138.45	2541.87	3409.44	3420.02
941	uc007qdw.1	700.24	0.599654	0.229828	2.60914	0.00907697	0.105452	560.16	553.388	838.353	849.058
942	uc008yam.2	166.842	0.876287	0.335879	2.60893	0.00908252	0.105452	110.707	124.629	238.64	193.391
943	uc012bhe.2	3670.57	0.522254	0.200345	2.60677	0.00914004	0.106007	2881.23	3145.48	4289.3	4366.29
944	uc008bef.1	5041.57	0.537898	0.20638	2.60634	0.00915145	0.106027	3723.36	4501.51	5952.52	5988.91
945	uc009gls.1	357.704	0.718353	0.275885	2.60381	0.00921927	0.1067	246.962	293.9	488.694	401.26
946	uc009onf.1	78.2405	1.46763	0.564285	2.60087	0.00929876	0.107506	17.0319	66.0346	94.4185	135.477
947	uc008ulm.1	22.1696	-2.76328	1.06327	-2.59887	0.00935325	0.108022	5.6773	71.615	3.1127	8.27341
948	uc007bax.1	16.0564	2.55352	0.983378	2.59668	0.00941293	0.108368	1.89243	7.44052	24.9016	29.9911
949	uc007jap.3	588.7	0.742736	0.286012	2.59687	0.00940774	0.108368	327.391	553.388	731.484	742.538
950	uc007jpe.1	1025.75	-0.579739	0.22325	-2.59682	0.00940918	0.108368	1203.59	1254.66	765.724	879.05
951	uc008duy.1	9697.85	0.547421	0.211	2.59441	0.0094753	0.108628	8800.75	6958.74	11005.5	12026.4
952	uc008wns.1	1174.2	0.568778	0.219189	2.59492	0.00946129	0.108628	959.463	931.925	1493.06	1312.37
953	uc009bit.2	17071.1	0.535205	0.206281	2.59454	0.00947167	0.108628	12492.9	15387.9	19405.6	20997.9
954	uc029vbj.1	129.598	-1.04878	0.404104	-2.59533	0.00945004	0.108628	204.383	145.09	106.869	62.0506
955	uc008cis.1	279.978	0.801544	0.310444	2.58192	0.0098251	0.11252	159.91	248.327	366.261	345.415
956	uc011wos.1	692.843	0.625017	0.242199	2.5806	0.009863	0.112836	607.471	482.703	835.241	845.956
957	uc008dux.2	14531.9	0.673666	0.261239	2.57873	0.00991634	0.113254	8058.92	14339.7	17741.3	17987.4
958	uc008eaz.1	2959.39	0.640557	0.248448	2.57824	0.00993058	0.113254	1784.56	2841.35	3591.02	3620.65
959	uc008pqi.1	42.0575	-1.76178	0.683273	-2.57844	0.00992467	0.113254	92.7292	37.2026	10.3757	27.9227
960	uc007qxe.1	135.437	0.918077	0.356203	2.5774	0.00995476	0.113412	85.1594	102.307	181.574	172.707
961	uc009enk.1	734.738	-0.61053	0.23704	-2.57564	0.0100054	0.113871	893.228	882.631	525.008	638.087
962	uc009nzv.2	827.669	0.581877	0.226052	2.57409	0.0100505	0.114264	691.684	634.304	981.537	1003.15
963	uc008iwc.1	1173.6	0.56753	0.220615	2.57249	0.010097	0.114518	1016.24	875.191	1378.93	1424.06
964	uc008pwv.2	323.48	0.694215	0.269925	2.57188	0.0101147	0.114518	239.393	254.838	399.463	400.226
965	uc008vxe.1	264.873	0.741356	0.288164	2.57269	0.0100912	0.114518	182.62	213.915	332.021	330.936
966	uc009fuy.1	18.5131	-2.46073	0.956691	-2.57213	0.0101076	0.114518	20.8167	41.8529	2.07513	9.30758
967	uc009cde.1	28.057	-1.89176	0.735736	-2.57125	0.0101333	0.11461	57.7192	30.6921	9.33809	14.4785
968	uc007wxi.2	89.2839	-1.07468	0.418119	-2.57027	0.0101619	0.114696	129.632	112.538	52.9159	62.0506
969	uc009tct.1	467.512	0.657819	0.255919	2.57042	0.0101575	0.114696	326.444	398.998	563.398	581.207
970	uc009giu.1	2035.13	0.544735	0.212022	2.56924	0.0101922	0.11492	1566.93	1743.87	2565.9	2263.81
971	uc007hld.1	9717.03	0.53824	0.209547	2.56858	0.0102115	0.115018	6980.23	8870.02	11458.9	11559
972	uc012fpt.1	565.839	0.615503	0.239703	2.56777	0.0102355	0.11517	439.99	453.871	708.658	660.838
973	uc009jxi.2	899.746	-0.582908	0.227137	-2.56633	0.0102782	0.115437	1003.94	1154.21	704.507	736.333
974	uc029qvg.2	59.0127	-1.29439	0.50439	-2.56625	0.0102803	0.115437	70.02	97.6568	36.3148	32.0595
975	uc008ino.2	20.0728	2.11935	0.826156	2.56531	0.0103083	0.115527	8.51594	6.51045	34.2397	31.0253
976	uc012dmm.1	2883.33	0.55519	0.216425	2.56527	0.0103095	0.115527	2055.18	2615.34	3489.33	3373.48
977	uc008cvg.2	4060.87	-0.590595	0.230364	-2.56375	0.0103549	0.115918	5740.69	4020.67	3140.71	3341.42
978	uc009oqh.2	643.663	0.608859	0.237584	2.56272	0.0103857	0.116144	507.172	512.465	831.09	723.923
979	uc008afj.1	2741.83	0.516191	0.201494	2.56182	0.0104125	0.116324	2306.87	2206.11	3175.99	3278.34
980	uc009nxg.1	3017.54	-0.533418	0.208388	-2.55974	0.0104752	0.116905	3870.02	3268.25	2505.72	2426.18
981	uc007cjw.2	2868.14	0.563208	0.220163	2.55814	0.0105233	0.117203	2002.19	2628.36	3455.09	3386.93
982	uc007izm.1	3399.61	0.516615	0.20194	2.55826	0.0105196	0.117203	2744.97	2849.72	4199.03	3804.73
983	uc008chg.1	1902.58	0.527684	0.206317	2.55764	0.0105385	0.117253	1541.39	1575.53	2184.08	2309.31
984	uc007swv.1	589.681	0.653629	0.255909	2.55415	0.0106449	0.118316	526.096	390.627	742.897	699.103
985	uc008sck.1	939.674	-0.693108	0.271492	-2.55296	0.0106813	0.1186	920.668	1401.61	617.352	819.067
986	uc008erf.1	33.64	-1.6732	0.655813	-2.55134	0.010731	0.119031	62.4502	39.9928	17.6386	14.4785
987	uc009bhk.1	22789.6	0.58702	0.230124	2.55089	0.0107449	0.119065	15069.4	21362.6	24921.3	29804.9
988	uc008dsq.2	9495.7	0.501003	0.196495	2.5497	0.0107815	0.119339	7634.07	8092.49	11627	10629.3
989	uc008ecd.2	503.997	-0.642388	0.251978	-2.54938	0.0107915	0.119339	664.244	564.549	373.524	413.67
990	uc008lfn.1	158.969	-0.870496	0.341827	-2.5466	0.0108778	0.120172	215.737	195.314	125.545	99.2809
991	uc008mhf.2	1650.72	0.58761	0.230781	2.54618	0.0108909	0.120196	1508.27	1130.03	2079.28	1885.3
992	uc007edz.1	32.1421	-1.71287	0.672968	-2.54524	0.0109202	0.120276	50.1494	48.3633	19.7138	10.3418
993	uc009nox.1	1060.94	-0.704113	0.276617	-2.54545	0.0109138	0.120276	1656.82	972.847	867.405	746.675
994	uc008xxr.2	3117.78	-0.707823	0.278165	-2.54461	0.0109398	0.120371	5065.09	2670.21	2311.7	2424.11
995	uc007vgg.1	2923.22	0.509902	0.20042	2.54417	0.0109539	0.120405	2375.95	2447.93	3482.07	3386.93
996	uc009juw.2	568.265	0.730508	0.287255	2.54306	0.0109886	0.120423	326.444	528.277	781.287	637.052
997	uc009ogv.1	285.065	0.843518	0.331673	2.54322	0.0109836	0.120423	145.717	262.278	337.209	395.055
998	uc012bib.1	26.8409	1.8405	0.72365	2.54335	0.0109794	0.120423	10.4084	13.0209	50.8407	33.0936
999	uc008vcj.1	46.9361	-1.39252	0.547711	-2.54244	0.0110081	0.120516	64.3427	71.615	23.864	27.9227
1000	uc008lrk.1	1589.44	0.534576	0.210383	2.54097	0.0110546	0.120851	1242.38	1354.17	1868.66	1892.54
1001	uc009coe.2	1310.56	0.711549	0.280052	2.54077	0.0110608	0.120851	703.038	1284.42	1654.92	1599.87
1002	uc008hpj.1	471.398	0.640457	0.252128	2.54021	0.0110786	0.120925	342.53	394.347	555.098	593.617
1003	uc057azy.1	16.4656	-2.42135	0.953442	-2.53958	0.0110984	0.121021	36.9024	18.6013	5.18783	5.17088
1004	uc007mqj.1	3251.53	0.551671	0.217285	2.53893	0.0111193	0.121128	2300.25	2974.35	3810.98	3920.56
1005	uc007coh.2	1110.92	0.594766	0.234571	2.53554	0.0112273	0.122183	1002.04	768.233	1280.36	1393.03
1006	uc008fbu.1	882.513	-0.569395	0.224642	-2.53467	0.0112553	0.122365	1004.88	1103.99	702.432	718.752
1007	uc008fcp.2	362.505	-0.679788	0.268249	-2.53416	0.0112716	0.122421	483.516	409.228	271.842	285.433
1008	uc007hcu.1	426.922	-0.670629	0.264976	-2.53091	0.0113768	0.123441	581.923	466.892	347.585	311.287
1009	uc007zng.2	149.385	0.926435	0.366231	2.52965	0.0114178	0.123663	79.4821	126.489	199.213	192.357
1010	uc029uzh.1	103.418	-1.01763	0.402335	-2.52932	0.0114284	0.123663	148.556	128.349	78.855	57.9139
1011	uc033ild.1	130.183	-0.929905	0.367663	-2.52923	0.0114313	0.123663	172.211	169.272	102.719	76.529
1012	uc029wed.1	345.909	0.701518	0.277665	2.52649	0.0115208	0.124509	242.231	284.6	472.093	384.713
1013	uc008vvn.2	501.345	-0.664046	0.262972	-2.52516	0.0115645	0.124735	704.931	524.556	396.35	379.543
1014	uc057bmi.1	21.9821	-1.99772	0.791037	-2.52545	0.011555	0.124735	33.1176	37.2026	8.30053	9.30758
1015	uc007pip.2	26.1026	1.8608	0.737072	2.52458	0.0115838	0.124819	13.247	9.30064	49.8032	32.0595
1016	uc007qok.1	1014.47	0.61513	0.243695	2.52419	0.0115967	0.124835	669.921	932.855	1258.57	1196.54
1017	uc008hjr.2	2344.21	0.513525	0.203565	2.52265	0.0116474	0.125258	1970.97	1891.75	2822.18	2691.96
1018	uc007hrp.1	672.848	-0.606717	0.240611	-2.52157	0.0116832	0.12552	746.564	877.981	503.22	563.626
1019	uc008mhk.2	796.893	-0.753028	0.298847	-2.51978	0.0117429	0.126038	1308.62	691.968	557.173	629.813
1020	uc009khb.1	325.961	0.690168	0.274018	2.5187	0.011779	0.126301	239.393	259.488	431.627	373.338
1021	uc009tyd.4	462.806	-0.644954	0.256169	-2.51769	0.0118126	0.126537	601.793	527.347	387.012	335.073
1022	uc009hyh.1	125.592	0.943435	0.374819	2.51704	0.0118345	0.126647	98.4064	73.4751	178.461	152.024
1023	uc007mtn.2	161.376	0.942365	0.374788	2.51439	0.0119238	0.127478	82.3208	138.58	181.574	243.031
1024	uc007vxw.1	28.0628	-1.81392	0.722247	-2.51149	0.0120222	0.128405	52.9881	34.4124	9.33809	15.5126
1025	uc007gzs.2	296.304	-0.851363	0.339367	-2.50868	0.0121182	0.129305	264.94	497.584	229.302	193.391
1026	uc007zzs.2	906.621	-0.595871	0.237758	-2.5062	0.0122035	0.130038	1231.97	950.526	717.996	725.991
1027	uc009nxp.1	246.876	-0.752956	0.300462	-2.506	0.0122107	0.130038	347.261	272.509	184.687	183.049
1028	uc008aqz.1	2659.36	0.516601	0.206297	2.50417	0.012274	0.130585	2046.66	2329.81	3188.44	3072.54
1029	uc029wmk.1	93.3808	1.30869	0.522793	2.50327	0.0123052	0.13079	24.6016	82.7757	111.02	155.126
1030	uc008him.1	42.8647	-1.51086	0.604083	-2.50109	0.0123813	0.131471	80.4283	46.5032	17.6386	26.8886
1031	uc007gfl.1	3253.7	0.503562	0.201468	2.49946	0.0124383	0.131793	2773.36	2609.76	3945.86	3685.8
1032	uc008ltz.1	125.063	1.19243	0.477128	2.49919	0.0124479	0.131793	35.9562	116.258	170.161	177.878
1033	uc009idq.1	589.16	-0.648843	0.259593	-2.49947	0.012438	0.131793	603.686	835.198	452.379	465.379
1034	uc008ila.1	1058.69	-0.63568	0.254499	-2.49777	0.0124976	0.132192	1538.55	1037.95	778.175	880.084
1035	uc008qew.1	33.6552	-1.73546	0.694906	-2.49741	0.0125105	0.132201	71.9124	31.6222	18.6762	12.4101
1036	uc056zpj.1	1435.01	-0.728135	0.29169	-2.49626	0.012551	0.132501	2368.38	1210.94	1042.75	1117.94
1037	uc007xnr.2	38.2389	-1.58104	0.633832	-2.49441	0.0126166	0.133064	69.0738	45.5732	13.4884	24.8202
1038	uc008dfl.2	88.1552	1.03913	0.416686	2.4938	0.0126385	0.133167	60.5578	54.8738	111.02	126.169
1039	uc007ddg.2	3667.12	-0.606553	0.243313	-2.49289	0.0126708	0.133193	5366.94	3486.81	3035.92	2778.83
1040	uc008erg.1	36.0868	-1.63133	0.654488	-2.49252	0.0126839	0.133193	72.8586	36.2725	16.6011	18.6152
1041	uc008vmt.1	114.739	0.935927	0.375518	2.49236	0.0126897	0.133193	75.6973	81.8457	143.184	158.229
1042	uc012eah.2	326.375	-0.696369	0.279307	-2.4932	0.0126597	0.133193	437.152	370.166	228.265	269.92
1043	uc007wae.1	255.736	-0.851305	0.34164	-2.49182	0.012709	0.133268	361.454	296.691	235.527	129.272
1044	uc007ohe.1	90.5052	-1.21903	0.48953	-2.4902	0.0127671	0.133749	179.781	73.4751	53.9534	54.8113
1045	uc009apd.3	99.5914	1.02721	0.412859	2.48805	0.0128446	0.134432	52.0419	79.0555	137.996	129.272
1046	uc007csr.2	38.7481	-1.50413	0.604911	-2.48653	0.0128995	0.134796	66.2351	48.3633	18.6762	21.7177
1047	uc007nwt.1	798.056	-0.570844	0.229586	-2.48641	0.012904	0.134796	997.312	910.533	612.164	672.214
1048	uc007gyz.1	14.0261	-2.52913	1.01747	-2.4857	0.0129296	0.134934	22.7092	25.1117	3.1127	5.17088
1049	uc007wya.1	4782.74	0.493451	0.198573	2.48498	0.0129558	0.13495	3803.79	4141.58	5683.79	5501.82
1050	uc012bmr.1	78.7249	1.09372	0.440109	2.48511	0.0129512	0.13495	56.773	43.713	103.757	110.657
1051	uc012byb.2	22.9779	-1.9734	0.794502	-2.48382	0.0129982	0.135263	41.6335	31.6222	12.4508	6.20506
1052	uc008vkz.2	136.976	-0.907183	0.365377	-2.48287	0.0130328	0.135494	175.996	181.363	78.855	111.691
1053	uc008ynh.2	60199	-0.489366	0.197154	-2.48215	0.0130591	0.135639	65237.8	75386.4	49258.4	50913.5
1054	uc007qtf.2	6512.64	0.486073	0.195895	2.48129	0.0130908	0.135839	5533.47	5318.11	7824.29	7374.71
1055	uc007uaf.3	535.055	0.600508	0.242231	2.47907	0.0131725	0.136557	408.765	441.781	650.554	639.121
1056	uc009nrd.1	283.506	0.815339	0.328936	2.47871	0.0131858	0.136565	150.448	260.418	398.425	324.731
1057	uc008xxk.1	26.5852	-1.8732	0.756026	-2.47769	0.0132237	0.136828	44.4721	39.0627	16.6011	6.20506
1058	uc007mqk.1	47.6899	-1.34551	0.5434	-2.47609	0.013283	0.137312	64.3427	72.545	29.0518	24.8202
1059	uc008sxk.2	5666.63	-0.54959	0.222072	-2.47482	0.0133303	0.13767	7783.57	5682.69	4504.07	4696.19
1060	uc012esp.1	21316.2	-0.612042	0.24744	-2.47349	0.0133799	0.138053	19779.7	31762.6	15588.4	18134.3
1061	uc008bzw.2	54.2569	1.26604	0.512026	2.47261	0.0134132	0.138266	28.3865	35.3424	73.6672	79.6315
1062	uc009edr.1	7616.16	0.629534	0.254739	2.47129	0.0134628	0.138516	4467.09	7493.53	8718.67	9785.37
1063	uc009nid.1	3556.96	0.511283	0.206886	2.47133	0.0134611	0.138516	3079.93	2786.47	4471.91	3889.54
1064	uc008cvq.2	1599.49	0.516488	0.209242	2.46838	0.0135727	0.139254	1326.59	1305.81	1940.25	1825.32
1065	uc008plm.2	2204.23	0.504709	0.204423	2.46895	0.0135509	0.139254	1809.16	1835.95	2504.68	2667.14
1066	uc009epv.1	91.434	-1.03166	0.417944	-2.46843	0.0135708	0.139254	112.6	132.999	52.9159	67.2214
1067	uc007jod.3	48.9384	-1.3218	0.536068	-2.46574	0.0136731	0.140152	72.8586	66.9646	25.9392	29.9911
1068	uc007hup.2	2799.06	0.514514	0.208796	2.4642	0.013732	0.140625	2342.83	2267.5	3566.11	3019.79
1069	uc008ukn.2	1712.09	0.52074	0.211604	2.46092	0.0138583	0.141785	1324.7	1488.1	1963.07	2072.49
1070	uc009gie.1	51.1382	-1.30134	0.528895	-2.46049	0.0138746	0.141819	79.4821	66.0346	26.9767	32.0595
1071	uc008fmo.1	31.2422	-1.79327	0.72913	-2.45946	0.0139145	0.141962	70.02	26.9719	16.6011	11.3759
1072	uc009hik.1	249.212	-0.839141	0.341163	-2.45965	0.0139074	0.141962	410.658	228.796	184.687	172.707
1073	uc007fgm.1	110.647	1.03427	0.420817	2.45777	0.0139804	0.142321	59.6116	85.5659	184.687	112.725
1074	uc007mpt.2	935.762	0.56524	0.229982	2.45776	0.0139806	0.142321	820.369	689.178	1168.3	1065.2
1075	uc009ikt.1	5394.76	0.480878	0.195673	2.45755	0.0139887	0.142321	4420.72	4587.08	6266.9	6304.34
1076	uc009eez.3	194.142	-1.02624	0.417683	-2.45699	0.0140108	0.142412	162.749	358.075	92.3434	163.4
1077	uc009sfl.1	219.913	0.991246	0.403631	2.45582	0.0140562	0.142741	80.4283	213.915	306.082	279.227
1078	uc008lik.1	234.225	-0.910935	0.371119	-2.45456	0.0141057	0.143111	416.335	195.314	158.748	166.502
1079	uc008fvu.1	169.805	-0.811193	0.3308	-2.45221	0.0141981	0.143782	228.038	204.614	132.808	113.759
1080	uc008gyw.2	17982.6	0.480211	0.195818	2.45233	0.0141934	0.143782	15896.4	14137.9	21118.6	20777.6
1081	uc007cax.2	205.907	0.783348	0.320024	2.44778	0.014374	0.145145	131.524	171.132	239.678	281.296
1082	uc007zho.2	915.876	0.56677	0.231572	2.44748	0.0143858	0.145145	792.929	683.597	1172.45	1014.53
1083	uc008txt.2	53.7931	1.27502	0.520882	2.44782	0.0143724	0.145145	35.9562	26.9719	67.4418	84.8024
1084	uc009bxr.1	8317.28	0.667914	0.272788	2.44847	0.0143464	0.145145	4444.38	8406.85	10181.6	10236.3
1085	uc008vju.2	5086.77	0.492328	0.201194	2.44703	0.0144038	0.145193	4415.04	4039.27	6246.15	5646.6
1086	uc007owu.1	56.4851	-1.78786	0.731059	-2.44558	0.0144621	0.145646	19.8705	155.321	22.8265	27.9227
1087	uc008rgc.1	19.5263	-2.13293	0.872582	-2.44439	0.0145096	0.145856	20.8167	42.783	8.30053	6.20506
1088	uc009nsc.2	1049.6	0.658952	0.269542	2.44471	0.014497	0.145856	1004.88	623.143	1405.9	1164.48
1089	uc008opv.1	1280.72	-0.556351	0.227673	-2.44364	0.0145401	0.145904	1668.18	1381.15	957.673	1115.88
1090	uc008pdn.2	129.089	-0.950135	0.388824	-2.44361	0.014541	0.145904	210.06	130.209	85.0804	91.0075
1091	uc008jtk.1	14.4614	-2.57972	1.05655	-2.44164	0.0146207	0.146515	15.1395	34.4124	6.2254	2.06835
1092	uc008rdh.1	16.3678	-2.41246	0.988616	-2.44024	0.0146776	0.146515	14.1932	40.9228	4.15026	6.20506
1093	uc008sqe.2	8737.03	0.481114	0.197132	2.44057	0.0146641	0.146515	7629.34	6957.81	9852.73	10508.3
1094	uc009gsu.1	1213.11	0.556025	0.227752	2.44136	0.0146321	0.146515	1097.61	866.82	1449.48	1438.54
1095	uc009kth.2	276.604	-0.780566	0.319888	-2.44012	0.0146823	0.146515	432.421	266.928	195.062	212.006
1096	uc029vvk.1	509.988	0.671883	0.275248	2.44101	0.0146463	0.146515	314.144	472.473	606.976	646.36
1097	uc007iet.1	8408.67	0.548107	0.224658	2.43974	0.0146977	0.146535	5706.63	7953.91	10462.8	9511.32
1098	uc007wjz.2	661.607	0.590545	0.242119	2.43907	0.0147253	0.146543	518.526	537.577	876.743	713.581
1099	uc008hun.1	454.865	0.623287	0.25554	2.4391	0.014724	0.146543	329.283	386.907	573.774	529.498
1100	uc007usz.1	19.2921	2.04864	0.84004	2.43874	0.0147387	0.146543	8.51594	6.51045	28.0143	34.1278
1101	uc007kew.2	200.166	0.752104	0.308458	2.43827	0.0147577	0.146598	147.61	150.67	246.941	255.441
1102	uc007aul.1	31.1196	1.91192	0.785219	2.43489	0.0148964	0.147099	3.78486	22.3215	38.3899	59.9822
1103	uc007bbo.1	19.1153	-2.09551	0.860826	-2.4343	0.0149204	0.147099	34.0638	27.9019	5.18783	9.30758
1104	uc007nzj.1	4099.3	-0.506078	0.207873	-2.43455	0.0149102	0.147099	4386.66	5235.33	3264.18	3511.03
1105	uc007qqn.1	21.0386	1.99803	0.820886	2.43399	0.0149334	0.147099	5.6773	11.1608	29.0518	38.2645
1106	uc007wxo.1	1668.26	0.549233	0.225672	2.43377	0.0149426	0.147099	1178.04	1530.89	1934.02	2030.09
1107	uc008opr.1	22.3938	-2.03178	0.834558	-2.43456	0.0149099	0.147099	20.8167	51.1535	7.26296	10.3418
1108	uc008rjl.2	1287.53	-0.52447	0.215426	-2.43457	0.0149095	0.147099	1442.03	1595.99	1045.87	1066.24
1109	uc009exc.1	4200.02	-0.613107	0.251675	-2.43611	0.0148461	0.147099	6291.39	3867.21	3482.07	3159.41
1110	uc009mmg.1	2811.41	-0.699298	0.286989	-2.43667	0.0148232	0.147099	4623.21	2336.32	2041.93	2244.16
1111	uc009rkb.1	734.677	0.584924	0.24019	2.43525	0.0148815	0.147099	650.05	525.486	919.283	843.888
1112	uc007cnf.1	117.691	0.92932	0.381959	2.43304	0.0149729	0.147264	68.1275	93.9365	157.71	150.99
1113	uc008fdl.1	493.648	-0.710829	0.292307	-2.43179	0.0150244	0.147639	758.865	466.892	344.472	404.363
1114	uc009byh.1	480.691	0.631259	0.259724	2.4305	0.0150779	0.148031	328.337	425.969	583.112	585.344
1115	uc009hni.1	150.743	0.855758	0.352318	2.42894	0.0151431	0.148538	93.6754	120.908	175.349	213.04
1116	uc008yzo.1	792.295	-0.574652	0.236646	-2.42832	0.015169	0.148658	850.648	1045.39	653.667	619.471
1117	uc029uhr.1	110.082	-0.934844	0.385057	-2.42781	0.0151905	0.148736	155.179	133.929	70.5545	80.6657
1118	uc008zow.1	31.2394	-1.65894	0.68344	-2.42734	0.01521	0.148794	56.773	38.1326	18.6762	11.3759
1119	uc007hkw.1	57.0788	-4.7328	1.95136	-2.42539	0.0152919	0.149462	140.986	79.0555	0	8.27341
1120	uc007znl.1	623.752	0.879813	0.362978	2.42387	0.0153559	0.149954	243.177	635.234	687.906	928.69
1121	uc007zkf.1	541.932	0.59206	0.244353	2.42297	0.015394	0.150191	409.711	454.801	679.606	623.608
1122	uc008ibm.1	161.2	0.855442	0.353299	2.4213	0.0154651	0.15075	95.5678	133.929	183.649	231.655
1123	uc008wbp.2	133.877	-0.929893	0.384201	-2.42033	0.0155064	0.151018	140.04	211.125	79.8926	104.452
1124	uc009lxc.1	932.428	0.563346	0.233084	2.41692	0.0156525	0.152306	735.21	770.093	1234.7	989.706
1125	uc007grd.1	132.637	1.08342	0.448533	2.41547	0.0157148	0.152776	45.4184	124.629	185.724	174.776
1126	uc009esu.1	2036.47	0.493641	0.204519	2.41367	0.0157928	0.153398	1701.3	1681.56	2414.42	2348.61
1127	uc009jqw.1	609.648	0.568297	0.2355	2.41315	0.0158151	0.153478	493.925	488.284	713.845	742.538
1128	uc007jvv.2	11818.4	0.491768	0.203817	2.41279	0.015831	0.153496	8886.86	10759.9	13539.2	14087.5
1129	uc007vad.1	275.645	-0.861585	0.357274	-2.41155	0.0158847	0.153608	252.64	458.522	152.522	238.895
1130	uc008frs.1	162.267	0.899743	0.373093	2.41158	0.0158836	0.153608	80.4283	146.02	206.476	216.143
1131	uc011wkz.1	295.839	-0.701421	0.290788	-2.41214	0.0158593	0.153608	316.982	415.739	235.527	215.109
1132	uc007mxy.1	3018.54	-0.615228	0.25517	-2.41105	0.0159065	0.153683	4551.3	2753.92	2328.3	2440.66
1133	uc008exu.1	2416.33	0.571439	0.237164	2.40947	0.0159757	0.154184	1589.64	2298.19	3031.77	2745.74
1134	uc009csh.2	16083.2	-0.635361	0.26372	-2.40922	0.0159865	0.154184	25176.9	13960.3	12339.8	12855.8
1135	uc029xho.1	248.221	-0.72025	0.299111	-2.40797	0.0160417	0.15458	288.596	329.243	206.476	168.571
1136	uc007ake.2	253.322	-2.15871	0.897111	-2.40629	0.0161154	0.155153	170.319	657.556	90.2682	95.1442
1137	uc008enl.2	1890.98	-0.73649	0.306238	-2.40496	0.0161744	0.155584	3234.17	1492.75	1344.69	1492.32
1138	uc007bkg.2	807.446	-0.550567	0.229255	-2.40154	0.016326	0.156905	1018.13	901.232	670.268	640.155
1139	uc008uwt.1	5449.13	0.534457	0.222754	2.39932	0.0164257	0.157724	3743.23	5159.07	6363.39	6530.82
1140	uc008vgd.1	5463.32	0.478411	0.199639	2.39638	0.0165578	0.158831	4796.37	4335.03	6158.99	6562.88
1141	uc009szx.2	11718.5	-0.464526	0.193866	-2.39611	0.01657	0.158831	13104.1	14073.7	9873.48	9822.6
1142	uc008qtt.1	16.7807	2.16863	0.905264	2.39558	0.016594	0.158922	7.56973	4.65032	28.0143	26.8886
1143	uc007okt.2	2973.62	-0.511176	0.213714	-2.39187	0.0167627	0.160396	3847.31	3142.69	2341.79	2562.69
1144	uc007uzz.1	10079.5	0.507284	0.212218	2.39039	0.0168303	0.160903	7245.17	9405.74	11758.7	11908.5
1145	uc009nej.1	2478.09	0.514037	0.21514	2.38932	0.0168797	0.161234	1818.63	2263.78	2940.46	2889.49
1146	uc009dno.2	63.5547	-1.35385	0.56696	-2.3879	0.0169449	0.161716	135.309	47.4333	36.3148	35.162
1147	uc007auz.2	30.5255	-1.61574	0.67688	-2.38704	0.0169848	0.161955	53.9343	38.1326	13.4884	16.5468
1148	uc009eex.2	64.8141	-1.19694	0.501782	-2.38538	0.0170616	0.162546	114.492	66.0346	40.4651	38.2645
1149	uc007efb.1	317.818	-0.782982	0.328321	-2.38481	0.0170882	0.162585	517.58	286.46	250.053	217.177
1150	uc009nty.1	308.765	-0.691001	0.289771	-2.38465	0.0170955	0.162585	437.152	325.523	244.866	227.519
1151	uc009qys.2	916.985	0.545248	0.228867	2.38239	0.0172009	0.163446	686.006	805.436	1130.95	1045.55
1152	uc009emf.2	1078.2	0.534585	0.224523	2.38098	0.0172667	0.163929	806.176	955.176	1307.33	1244.11
1153	uc007bju.2	21.5588	1.93599	0.814831	2.37594	0.0175044	0.165531	12.3008	5.58039	30.0894	38.2645
1154	uc007fqm.1	3017.75	0.58301	0.24534	2.37634	0.0174855	0.165531	1885.81	2946.44	3653.27	3585.49
1155	uc007xsv.2	210.487	0.92226	0.38819	2.3758	0.0175111	0.165531	204.383	86.496	271.842	279.227
1156	uc008eof.2	1229.91	0.775942	0.326519	2.37641	0.0174821	0.165531	551.644	1262.1	1343.65	1762.24
1157	uc033ihy.1	17734.7	-0.524158	0.22055	-2.3766	0.0174732	0.165531	24315.9	17527.1	14394.2	14701.8
1158	uc007rua.2	960.323	0.543425	0.228821	2.37489	0.0175542	0.165795	743.726	819.387	1232.63	1045.55
1159	uc008tae.1	753.844	0.546488	0.230211	2.37386	0.0176033	0.166115	635.857	589.661	858.067	931.792
1160	uc008zlw.1	51.8821	-1.26083	0.531349	-2.37289	0.0176497	0.16641	78.5359	67.8947	24.9016	36.1962
1161	uc007czf.2	469.449	0.656605	0.276888	2.37138	0.0177219	0.166946	305.628	423.179	639.141	509.849
1162	uc029wmc.1	15.8043	2.35103	0.991851	2.37034	0.0177715	0.167269	8.51594	1.86013	30.0894	22.7519
1163	uc008cwi.3	37.0921	-1.46909	0.619871	-2.37	0.0177883	0.167283	65.2889	43.713	20.7513	18.6152
1164	uc009jtx.1	517.807	0.652345	0.275291	2.36966	0.0178044	0.167291	320.767	484.564	653.667	612.232
1165	uc008pvr.1	1802.82	0.489898	0.206918	2.36759	0.0179042	0.168084	1514.89	1484.38	2158.14	2053.87
1166	uc008vbs.1	286.802	0.697469	0.294768	2.36616	0.0179735	0.16859	188.297	249.257	380.787	328.868
1167	uc007xni.1	115.401	0.911687	0.385451	2.36525	0.018018	0.168863	67.1813	93.0064	144.222	157.195
1168	uc007aub.3	47.0165	1.29503	0.54769	2.36453	0.0180528	0.169044	30.2789	24.1817	60.1788	73.4265
1169	uc009ndc.2	26.4132	-1.78025	0.753028	-2.36412	0.0180729	0.169087	53.9343	27.9019	9.33809	14.4785
1170	uc009ngc.1	90.1306	-1.03791	0.439142	-2.3635	0.0181032	0.169227	146.663	95.7966	50.8407	67.2214
1171	uc009afz.1	73.2474	1.10377	0.467086	2.3631	0.018123	0.169267	57.7192	35.3424	101.681	98.2467
1172	uc007lid.1	1407.52	1.53454	0.649525	2.36256	0.018149	0.169339	400.249	1044.46	2238.03	1947.35
1173	uc007yhj.2	9072.43	0.480345	0.203337	2.3623	0.0181617	0.169339	8236.81	6915.03	10873.7	10264.2
1174	uc007oit.1	901.628	0.557511	0.236092	2.36141	0.0182055	0.169594	641.534	817.527	1102.93	1044.52
1175	uc008gna.1	2822.29	0.535836	0.226942	2.36111	0.0182201	0.169594	1944.47	2663.7	3232.02	3448.98
1176	uc008gtb.2	1573.57	0.501359	0.21246	2.35978	0.0182859	0.169917	1233.87	1371.84	1791.88	1896.68
1177	uc009nyr.3	2644.07	0.550262	0.233166	2.35995	0.0182772	0.169917	1762.8	2528.85	3150.05	3134.59
1178	uc007qdm.1	128.639	-0.890641	0.377585	-2.35879	0.0183349	0.170083	185.458	148.81	104.794	75.4948
1179	uc008gyn.1	33.3703	-1.85008	0.784297	-2.3589	0.0183293	0.170083	18.9243	85.5659	10.3757	18.6152
1180	uc011zlg.1	37.815	1.60744	0.681656	2.35814	0.0183668	0.170235	8.51594	28.832	46.6905	67.2214
1181	uc057ari.1	15.0221	-2.26322	0.959968	-2.3576	0.0183936	0.170339	25.5478	24.1817	5.18783	5.17088
1182	uc008eux.2	4109.96	0.469267	0.199199	2.35577	0.0184844	0.170891	3497.21	3397.53	4960.6	4584.5
1183	uc033gau.1	84.0202	-1.00322	0.425829	-2.35592	0.0184767	0.170891	113.546	110.678	50.8407	61.0164
1184	uc012dri.1	126.843	1.07189	0.455121	2.35517	0.0185142	0.171022	43.5259	119.978	159.785	184.083
1185	uc009cmn.1	1535.49	0.506897	0.215309	2.35427	0.018559	0.171147	1181.82	1355.1	1864.51	1740.52
1186	uc011yyj.1	203.147	0.774463	0.328942	2.3544	0.0185524	0.171147	124.9	174.852	281.18	231.655
1187	uc007lbv.2	286.602	0.689494	0.293067	2.35269	0.0186383	0.171709	204.383	234.376	399.463	308.184
1188	uc007zlq.3	256.48	0.724005	0.30777	2.35243	0.0186514	0.171709	159.91	226.936	301.932	337.141
1189	uc057aqn.1	66.0934	-1.15776	0.492306	-2.35172	0.018687	0.171892	69.0738	113.468	40.4651	41.367
1190	uc008lqj.2	290.964	0.676056	0.287538	2.35118	0.0187137	0.171994	200.598	247.397	381.824	334.039
1191	uc007dbp.1	238.95	-0.724294	0.308165	-2.35034	0.0187563	0.17224	281.972	313.432	153.56	206.835
1192	uc008fzb.1	1021.33	-0.600842	0.255792	-2.34895	0.0188265	0.17274	1478.94	983.078	843.541	779.769
1193	uc007yyd.2	11663.4	0.476025	0.202698	2.34845	0.0188519	0.172828	10636.4	8876.53	13822.5	13318.1
1194	uc008iql.2	1063.11	0.523523	0.223037	2.34725	0.0189125	0.173238	805.23	939.365	1261.68	1246.18
1195	uc009mys.2	25.025	1.70895	0.728369	2.34627	0.0189623	0.173548	11.3546	12.0908	38.3899	38.2645
1196	uc009aqc.1	210.73	0.724774	0.309006	2.3455	0.0190015	0.173762	143.825	173.922	259.392	265.783
1197	uc009ofk.1	106.172	-0.979154	0.417946	-2.34278	0.0191407	0.174889	105.03	176.712	70.5545	72.3923
1198	uc007uht.1	1507.02	0.49381	0.210833	2.34218	0.0191713	0.175022	1220.62	1282.56	1710.95	1813.94
1199	uc007gat.1	981.246	0.55692	0.237839	2.34159	0.0192019	0.17514	693.576	894.722	1097.74	1238.94
1200	uc007ous.1	98.4398	-1.01146	0.432087	-2.34086	0.0192394	0.17514	163.695	99.5169	73.6672	56.8797
1201	uc007xrk.1	793.75	0.528301	0.225668	2.34106	0.0192292	0.17514	642.481	657.556	950.41	924.553
1202	uc008wxr.1	8335.79	0.459709	0.196399	2.34069	0.0192483	0.17514	6766.39	7271.24	9979.31	9326.2
1203	uc009pfb.3	280.134	-0.763336	0.326208	-2.34003	0.0192821	0.175302	445.668	259.488	206.476	208.904
1204	uc008ybs.1	2068.41	-0.652842	0.279071	-2.33934	0.0193178	0.175481	3295.67	1761.54	1627.94	1588.49
1205	uc029tnh.2	215.208	-0.719817	0.308008	-2.33701	0.0194387	0.176433	266.833	268.789	146.297	178.912
1206	uc008ilj.2	148.049	0.83244	0.356341	2.33607	0.0194874	0.176581	107.869	105.097	221.002	158.229
1207	uc008nka.2	2388.52	0.58603	0.250839	2.33628	0.0194767	0.176581	1476.1	2343.76	2756.81	2977.39
1208	uc007cil.1	268.524	-0.89917	0.385211	-2.33423	0.0195838	0.176723	203.436	495.724	172.236	202.698
1209	uc007xtw.1	442459	-0.462436	0.198013	-2.33538	0.0195237	0.176723	553710	471830	376754	367542
1210	uc007zvx.1	424.565	-0.698166	0.299037	-2.33471	0.0195585	0.176723	637.749	412.949	368.336	279.227
1211	uc009cne.2	1749.07	0.554246	0.23736	2.33504	0.0195413	0.176723	1663.45	1170.95	2006.65	2155.22
1212	uc009qxc.1	111.915	0.8798	0.376875	2.33446	0.0195718	0.176723	80.4283	77.1953	143.184	146.853
1213	uc007wrv.1	4069.9	0.723815	0.310289	2.33271	0.0196632	0.177293	1865.94	4273.65	4720.93	5419.08
1214	uc008ddm.2	993.26	0.542297	0.232608	2.33138	0.0197335	0.17778	712.501	904.953	1184.9	1170.69
1215	uc007siz.1	97.0607	0.9504	0.407765	2.33075	0.0197665	0.177785	74.7511	57.664	118.283	137.545
1216	uc008ibj.2	7056.26	0.453019	0.194363	2.3308	0.0197642	0.177785	5925.2	5989.61	8302.6	8007.62
1217	uc007leg.1	224.952	0.702064	0.301364	2.32962	0.0198262	0.177869	180.727	161.831	263.542	293.706
1218	uc007ybu.2	85.9093	-0.992052	0.425792	-2.3299	0.0198115	0.177869	101.245	127.419	54.991	59.9822
1219	uc008rcq.1	367.662	-0.622576	0.267311	-2.32904	0.0198572	0.177869	413.496	478.053	304.007	275.091
1220	uc012eus.1	46.5774	-1.417	0.608406	-2.32904	0.0198571	0.177869	95.5678	39.9928	22.8265	27.9227
1221	uc056zce.1	996.785	0.534759	0.229589	2.3292	0.0198483	0.177869	744.672	883.561	1251.3	1107.6
1222	uc007clo.2	49.7137	1.24421	0.535071	2.32532	0.020055	0.178442	24.6016	34.4124	69.5169	70.324
1223	uc008efg.1	460.163	-0.700347	0.301283	-2.32455	0.020096	0.178442	716.285	423.179	321.645	379.543
1224	uc008fpo.1	32.9797	-1.63515	0.702894	-2.32632	0.0200017	0.178442	70.9662	28.832	18.6762	13.4443
1225	uc008fzh.1	356.141	0.632508	0.271877	2.32645	0.0199947	0.178442	248.855	309.711	436.815	429.183
1226	uc008fzl.2	591.23	-0.816108	0.350995	-2.32513	0.0200651	0.178442	1074.9	433.41	411.914	444.696
1227	uc008lsz.2	267.208	0.678942	0.292121	2.32418	0.0201158	0.178442	209.114	201.824	365.223	292.672
1228	uc008nxq.1	758.517	0.547357	0.235432	2.32491	0.020077	0.178442	674.652	558.039	901.645	899.733
1229	uc008uho.1	22.2796	1.8176	0.781913	2.32455	0.0200961	0.178442	9.46216	10.2307	41.5026	27.9227
1230	uc008wvc.1	4996.57	-0.456009	0.195941	-2.32728	0.0199505	0.178442	5701.9	5857.55	4230.16	4196.69
1231	uc008yfm.2	6421.4	0.518755	0.223057	2.32566	0.0200368	0.178442	4427.34	6130.98	7393.7	7733.57
1232	uc009kya.1	1623.93	-0.489077	0.210432	-2.32416	0.0201169	0.178442	1984.21	1808.98	1341.57	1360.98
1233	uc056ypm.1	34.8875	-1.45557	0.625838	-2.3258	0.0200294	0.178442	52.0419	50.2235	16.6011	20.6835
1234	uc009ooh.1	194.916	0.782916	0.337854	2.31732	0.0204864	0.181572	113.546	172.992	262.504	230.621
1235	uc008kvx.2	519.095	-0.569375	0.245784	-2.31656	0.0205275	0.181789	582.869	657.556	421.252	414.705
1236	uc008dmb.1	21.8072	-1.87806	0.811255	-2.31501	0.0206126	0.182395	39.7411	28.832	12.4508	6.20506
1237	uc007tht.1	309.935	-0.700427	0.302616	-2.31457	0.0206362	0.182456	446.614	320.872	205.438	266.817
1238	uc008sfa.1	3213.05	0.502576	0.217174	2.31416	0.0206587	0.182507	2992.88	2325.16	3856.63	3677.53
1239	uc008hcx.1	3062.99	-0.536149	0.231777	-2.31321	0.0207112	0.182676	3027.89	4223.42	2335.56	2665.07
1240	uc009ajy.2	1148.36	0.517161	0.223559	2.31331	0.0207056	0.182676	952.839	936.575	1473.34	1230.67
1241	uc009nfs.2	18.1136	-2.27341	0.982943	-2.31286	0.0207305	0.182699	30.2789	29.7621	1.03757	11.3759
1242	uc008hda.1	1281.75	0.509246	0.220399	2.31056	0.020857	0.183666	967.033	1148.63	1521.07	1490.25
1243	uc009joe.2	585.434	0.555079	0.240268	2.31025	0.0208741	0.183668	472.162	476.193	738.747	654.633
1244	uc007fuo.1	213.255	0.754215	0.326683	2.30871	0.0209597	0.183906	126.793	190.663	273.917	261.647
1245	uc007lic.1	91.2556	1.20911	0.523718	2.3087	0.0209604	0.183906	24.6016	85.5659	136.959	117.896
1246	uc008fsi.2	55.6065	1.27864	0.553943	2.30825	0.0209852	0.183906	45.4184	19.5314	86.118	71.3581
1247	uc008gwu.2	15.7594	-2.17955	0.944168	-2.30843	0.020975	0.183906	28.3865	23.2516	7.26296	4.1367
1248	uc009nsb.2	995.324	0.52061	0.225539	2.3083	0.0209826	0.183906	777.789	857.519	1095.67	1250.32
1249	uc008fzm.3	238.767	0.688192	0.298376	2.30646	0.0210849	0.184198	176.942	188.803	268.73	320.595
1250	uc008gke.2	7941.97	0.454249	0.196963	2.30627	0.0210954	0.184198	6354.79	7048.96	9259.24	9104.88
1251	uc008oln.1	1234.72	0.512563	0.222289	2.30584	0.0211195	0.184198	1111.8	923.554	1444.29	1459.22
1252	uc009hzo.1	24.2532	-1.79035	0.776141	-2.30673	0.0210701	0.184198	50.1494	25.1117	10.3757	11.3759
1253	uc009kjs.2	53.3808	-1.18371	0.513349	-2.30587	0.0211182	0.184198	76.6435	71.615	34.2397	31.0253
1254	uc012got.1	171.172	-0.754288	0.326991	-2.30676	0.0210684	0.184198	228.038	201.824	128.658	126.169
1255	uc057bbe.1	271.507	-0.673751	0.29226	-2.30531	0.0211489	0.184308	369.024	298.551	198.175	220.279
1256	uc011xty.1	75.9946	-1.06335	0.461518	-2.30402	0.0212213	0.184791	112.6	93.0064	38.3899	59.9822
1257	uc008clm.1	442.312	-0.734813	0.319005	-2.30345	0.0212534	0.184923	724.801	380.396	349.66	314.389
1258	uc012fvb.1	103.601	-0.956966	0.415818	-2.3014	0.0213689	0.18578	168.426	105.097	70.5545	70.324
1259	uc007lym.1	5770.37	0.482286	0.209591	2.30108	0.0213869	0.185789	4278.79	5350.66	6800.21	6651.82
1260	uc007dwv.2	773.763	0.614142	0.267086	2.29942	0.0214812	0.186017	486.355	736.611	1018.89	853.195
1261	uc007kez.2	5075.99	0.464925	0.202181	2.29955	0.0214739	0.186017	3954.24	4575.92	5921.39	5852.4
1262	uc008gki.1	4946.54	0.456805	0.198618	2.29992	0.021453	0.186017	3971.27	4368.51	5737.74	5708.65
1263	uc008xzx.2	807.945	-0.590621	0.256801	-2.29992	0.0214528	0.186017	1154.38	787.765	637.066	652.565
1264	uc012ekc.1	232.899	-0.684344	0.297671	-2.29899	0.0215053	0.186078	296.166	278.089	168.086	189.254
1265	uc008ybw.1	297.309	-0.654711	0.284889	-2.29812	0.0215548	0.186359	323.606	403.648	226.189	235.792
1266	uc007zdf.1	114.34	-0.900535	0.392041	-2.29704	0.0216163	0.186613	175.996	121.838	79.8926	79.6315
1267	uc008gdk.3	84.1372	1.00952	0.439492	2.29701	0.0216182	0.186613	59.6116	52.0836	133.846	91.0075
1268	uc009fuc.1	45.0547	-1.47455	0.642095	-2.29647	0.0216492	0.186733	81.3746	51.1535	36.3148	11.3759
1269	uc008lpn.2	122.036	-0.933322	0.407084	-2.2927	0.0218654	0.188449	190.189	130.209	64.3291	103.418
1270	uc009coy.2	69.4888	1.10159	0.480808	2.29113	0.0219561	0.188933	55.8267	32.5523	98.5688	91.0075
1271	uc012cie.1	276.391	-0.698003	0.304622	-2.29137	0.0219419	0.188933	404.034	279.949	205.438	216.143
1272	uc007zap.1	21.2721	1.82046	0.794874	2.29025	0.022007	0.188989	10.4084	8.37058	37.3524	28.9569
1273	uc008hgj.1	268.993	0.653486	0.28535	2.29012	0.0220144	0.188989	196.813	221.355	337.209	320.595
1274	uc008pkn.1	16011.6	0.483623	0.211131	2.29063	0.0219848	0.188989	11636.6	15068.9	18378.4	18962.6
1275	uc007elt.2	144.074	0.818836	0.35767	2.28936	0.0220585	0.189071	120.169	88.3561	195.062	172.707
1276	uc007xhq.1	13.6063	-2.69979	1.17914	-2.28962	0.0220431	0.189071	38.7948	8.37058	6.2254	1.03418
1277	uc008rqf.2	92.2597	-1.27921	0.558853	-2.289	0.0220795	0.189102	53.9343	207.404	44.6153	63.0847
1278	uc008kxy.2	179.724	-0.757085	0.330966	-2.2875	0.0221664	0.189698	252.64	199.034	124.508	142.716
1279	uc007twc.3	11439.4	0.530581	0.232303	2.28401	0.0223711	0.1913	7570.67	11147.8	12842	14197.2
1280	uc008cwj.3	55.1067	-1.31448	0.576053	-2.28188	0.0224966	0.191919	111.653	45.5732	35.2772	27.9227
1281	uc008ehr.1	28.2544	1.59606	0.699439	2.28191	0.0224946	0.191919	10.4084	17.6712	41.5026	43.4354
1282	uc008lke.1	1961.74	0.643146	0.281885	2.28159	0.0225136	0.191919	1056.92	2006.15	2471.48	2312.42
1283	uc008ryz.1	99.3216	-1.01513	0.444859	-2.28192	0.022494	0.191919	95.5678	170.202	53.9534	77.5632
1284	uc007vax.2	196.85	-0.926921	0.406399	-2.28081	0.0225594	0.192159	150.448	365.515	147.334	124.101
1285	uc008hzl.1	175.702	0.736855	0.32315	2.28023	0.0225943	0.192307	129.632	133.929	231.377	207.869
1286	uc007plt.1	972.932	0.558066	0.244949	2.2783	0.0227087	0.193099	901.744	672.437	1253.38	1064.17
1287	uc056yxn.1	104.106	-0.935474	0.410644	-2.27806	0.0227228	0.193099	164.642	108.818	75.7423	67.2214
1288	uc007kmj.1	631.985	0.574044	0.252136	2.27672	0.0228027	0.193628	441.883	573.85	706.582	805.623
1289	uc007vhq.1	230.915	-0.739917	0.325181	-2.2754	0.0228821	0.194151	337.799	239.957	149.41	196.493
1290	uc007zph.2	624.478	0.538371	0.236663	2.27484	0.0229154	0.194284	499.602	518.976	775.062	704.274
1291	uc007gea.2	47.7584	1.32932	0.58451	2.27424	0.0229516	0.19444	25.5478	28.832	43.5778	93.0758
1292	uc009jix.1	692.859	0.581613	0.255824	2.27349	0.0229968	0.194671	465.538	644.535	779.212	882.152
1293	uc007zvz.1	1648.65	0.604815	0.266143	2.27251	0.0230554	0.194867	966.086	1649.93	1932.99	2045.6
1294	uc008yni.2	1017.83	-0.528845	0.232684	-2.27281	0.0230379	0.194867	1057.87	1346.73	831.09	835.614
1295	uc008goh.1	1097.96	0.524437	0.230862	2.27164	0.0231082	0.195162	791.036	1010.05	1306.3	1284.45
1296	uc007cia.1	161.062	0.921571	0.40606	2.26955	0.0232352	0.19578	70.02	152.531	240.715	180.981
1297	uc007txm.2	77.2294	-1.0533	0.464084	-2.26963	0.0232303	0.19578	117.331	91.1463	38.3899	62.0506
1298	uc009ugd.2	714.394	0.534438	0.235427	2.27008	0.0232028	0.19578	537.451	629.654	825.903	864.571
1299	uc007hmq.1	897.48	0.558002	0.245931	2.26894	0.0232721	0.195912	612.202	839.848	1019.93	1117.94
1300	uc007qjv.2	5152.8	0.445149	0.196264	2.26811	0.0233224	0.195912	4385.71	4342.47	5797.92	6085.09
1301	uc009juo.3	2063.68	0.465034	0.204996	2.26851	0.0232983	0.195912	1777.94	1689.93	2422.72	2364.13
1302	uc012aci.1	27.8961	-1.65218	0.728369	-2.26833	0.0233091	0.195912	55.8267	28.832	11.4132	15.5126
1303	uc007yek.2	40.4835	1.33762	0.589938	2.26739	0.0233661	0.195978	18.9243	26.9719	64.3291	51.7088
1304	uc008gcc.1	59.4699	-1.13099	0.498744	-2.26767	0.0233494	0.195978	87.0519	76.2653	31.127	43.4354
1305	uc007ibu.1	18.327	2.19242	0.967498	2.26607	0.023447	0.196506	8.51594	4.65032	48.7656	11.3759
1306	uc008pyv.1	22.5128	-1.83915	0.8119	-2.26524	0.0234981	0.196783	36.9024	33.4823	5.18783	14.4785
1307	uc007rod.2	1968.38	0.463695	0.20473	2.26491	0.0235181	0.1968	1653.99	1655.51	2280.57	2283.46
1308	uc007wxe.1	2156.8	0.463287	0.204588	2.26449	0.0235439	0.196865	1776.05	1850.83	2557.6	2442.72
1309	uc007sjz.2	421.367	0.620595	0.274104	2.26409	0.0235689	0.196923	279.134	385.047	486.618	534.669
1310	uc008hpp.2	58844.9	-0.476571	0.210627	-2.26263	0.0236584	0.197521	59529.3	77424.1	48291.4	50134.8
1311	uc008iwl.2	10916.9	0.437403	0.193358	2.26215	0.0236884	0.19762	9032.58	9516.42	12451.8	12666.6
1312	uc009uky.2	1638.08	0.505296	0.223495	2.26088	0.0237665	0.19812	1188.45	1519.73	1930.91	1913.23
1313	uc009btv.2	1209.51	0.488633	0.216209	2.26	0.023821	0.198424	958.517	1054.69	1412.13	1412.68
1314	uc007ure.1	771.147	0.589561	0.260993	2.25891	0.0238887	0.198836	491.086	740.331	927.584	925.587
1315	uc008qxx.2	641.694	-0.5344	0.236751	-2.25723	0.0239939	0.19956	794.821	723.59	544.722	503.644
1316	uc007lkf.2	133.354	-0.810649	0.359264	-2.25642	0.0240446	0.199829	178.835	160.901	88.1931	105.486
1317	uc009npd.1	16.9781	-2.01521	0.894239	-2.25354	0.024225	0.201027	29.3327	25.1117	7.26296	6.20506
1318	uc009qva.1	31.4805	-1.48481	0.658881	-2.25354	0.0242254	0.201027	40.6873	52.0836	17.6386	15.5126
1319	uc057buo.1	36.1225	-1.52407	0.676502	-2.25287	0.0242676	0.201224	70.02	37.2026	11.4132	25.8544
1320	uc007aos.1	32.2561	1.55662	0.691303	2.25172	0.0243397	0.201516	9.46216	23.2516	40.4651	55.8455
1321	uc007uix.2	3765.72	0.451081	0.200315	2.25186	0.0243313	0.201516	3326.89	3036.66	4385.79	4313.55
1322	uc057ava.1	170.749	-0.757764	0.337033	-2.24834	0.0245546	0.203142	243.177	186.013	132.808	120.999
1323	uc007nbq.1	37.1215	-1.41893	0.631363	-2.24741	0.0246137	0.203477	65.2889	42.783	24.9016	15.5126
1324	uc007pfl.1	2844.48	0.458602	0.204141	2.24649	0.0246725	0.203809	2377.84	2414.45	3478.96	3106.66
1325	uc007dcj.1	895.562	0.500495	0.222989	2.24448	0.0248012	0.204409	767.381	716.15	1064.54	1034.18
1326	uc008hrk.1	1530.46	0.550714	0.245363	2.24449	0.0248012	0.204409	1002.04	1481.59	1894.6	1743.62
1327	uc009ddn.1	8950.17	-0.555668	0.247517	-2.24497	0.0247698	0.204409	13061.6	8244.09	6652.87	7842.16
1328	uc007pns.1	517.346	0.553418	0.246661	2.24364	0.0248557	0.204588	419.174	419.459	657.817	572.933
1329	uc008rey.1	3172.45	-0.513358	0.228813	-2.24357	0.0248604	0.204588	3108.32	4353.63	2556.56	2671.28
1330	uc007nfs.2	28838.8	-0.44958	0.200515	-2.24213	0.0249532	0.205198	30446.4	36146	23830.8	24931.9
1331	uc007fcu.1	31.9837	-1.45554	0.649802	-2.23998	0.0250922	0.206186	43.5259	50.2235	17.6386	16.5468
1332	uc007plu.2	1362.11	0.50552	0.226023	2.23659	0.0253133	0.207691	1260.36	991.449	1581.25	1615.38
1333	uc009irp.2	5905.45	0.582832	0.260585	2.23663	0.0253103	0.207691	3439.49	6017.52	7182.03	6982.76
1334	uc009kpr.1	19.1585	-1.97399	0.882879	-2.23585	0.0253616	0.207931	36.9024	24.1817	11.4132	4.1367
1335	uc056zqq.1	25.2402	-1.69463	0.75832	-2.23471	0.0254364	0.208388	51.0957	26.0418	11.4132	12.4101
1336	uc009ryg.1	59.9485	-1.08975	0.487811	-2.23395	0.0254865	0.208557	76.6435	86.496	38.3899	38.2645
1337	uc029wyj.1	1302.95	-0.511789	0.22911	-2.23382	0.0254951	0.208557	1342.68	1720.62	1111.23	1037.28
1338	uc009iml.2	47.4497	1.21184	0.542987	2.2318	0.0256284	0.20949	29.3327	27.9019	58.1037	74.4607
1339	uc008nmk.2	15.7803	-2.18313	0.979502	-2.22882	0.0258261	0.210948	34.0638	17.6712	3.1127	8.27341
1340	uc009cpz.1	919.097	0.528773	0.237385	2.22749	0.0259146	0.211219	663.297	841.708	1147.55	1023.83
1341	uc009qah.3	2959.52	-0.446977	0.200667	-2.22745	0.0259171	0.211219	3497.21	3331.49	2478.75	2530.63
1342	uc056yui.1	24.4917	-1.72086	0.772487	-2.22769	0.0259014	0.211219	44.4721	30.6921	15.5635	7.23923
1343	uc007gfw.1	84.8511	-1.00448	0.451319	-2.22565	0.0260375	0.211267	139.094	87.4261	48.7656	64.1189
1344	uc007kwh.2	379.125	0.587855	0.26413	2.22563	0.0260389	0.211267	295.219	310.642	489.731	420.91
1345	uc007lbt.1	115.543	0.836252	0.375572	2.22661	0.0259735	0.211267	75.6973	90.2162	148.372	147.887
1346	uc009azo.2	42.4713	1.27389	0.57225	2.2261	0.0260074	0.211267	23.6554	26.0418	68.4794	51.7088
1347	uc009gyb.2	4674.15	0.443247	0.199152	2.22568	0.0260358	0.211267	4154.83	3768.62	5425.43	5347.72
1348	uc009rgg.1	999.596	0.524394	0.235528	2.22646	0.0259834	0.211267	711.554	928.204	1165.19	1193.44
1349	uc007gym.1	95.1841	0.928554	0.417429	2.22446	0.0261176	0.211591	52.9881	78.1254	118.283	131.34
1350	uc007zxq.1	2410.88	0.468902	0.210793	2.22446	0.0261175	0.211591	1860.26	2184.72	2703.9	2894.66
1351	uc009gea.1	33.488	1.41312	0.635355	2.22415	0.0261385	0.211604	17.0319	19.5314	53.9534	43.4354
1352	uc009ady.1	2379.06	0.452687	0.203697	2.22236	0.0262592	0.212424	1949.2	2068.46	2802.47	2696.1
1353	uc007sls.1	6099.88	0.506665	0.228096	2.22128	0.0263319	0.212823	4147.26	5931.95	6991.12	7329.2
1354	uc008kaq.1	717.168	0.613932	0.276415	2.22105	0.0263475	0.212823	427.69	705.919	863.255	871.81
1355	uc008thg.2	1193.93	0.512668	0.230864	2.22065	0.0263749	0.212888	1036.11	931.925	1238.85	1568.84
1356	uc007apf.1	308.428	-0.678502	0.30563	-2.22001	0.0264178	0.212919	458.915	300.411	224.114	250.271
1357	uc008hhg.2	748.711	0.606637	0.273253	2.22005	0.026415	0.212919	455.13	731.961	953.523	854.229
1358	uc008hfh.1	32.9916	-1.45705	0.656527	-2.21933	0.0264642	0.213136	54.8805	41.8529	21.7889	13.4443
1359	uc008atq.1	205.857	-0.775977	0.349715	-2.21889	0.0264945	0.213223	324.552	195.314	168.086	135.477
1360	uc009qpa.1	1244.14	-0.49916	0.225038	-2.21812	0.0265469	0.213488	1452.44	1462.06	920.321	1141.73
1361	uc009cai.1	9901.05	0.455263	0.205364	2.21686	0.026633	0.214023	7535.66	9167.64	11105.1	11795.8
1362	uc009pjc.1	109.885	0.896409	0.404458	2.21632	0.0266693	0.214157	61.504	92.0764	160.823	125.135
1363	uc007uqk.1	19.2119	-2.23617	1.00986	-2.21434	0.0268052	0.215091	8.51594	54.8738	4.15026	9.30758
1364	uc007pko.1	18.8968	-2.07277	0.93676	-2.2127	0.026918	0.215364	35.9562	25.1117	12.4508	2.06835
1365	uc008pnp.1	4007.61	0.470165	0.212467	2.21289	0.0269053	0.215364	2991.93	3728.63	4822.61	4487.29
1366	uc008zzw.2	1340.49	0.505362	0.228381	2.2128	0.0269117	0.215364	967.033	1249.08	1542.86	1602.97
1367	uc009dcb.1	113.649	0.846883	0.382595	2.21353	0.0268614	0.215364	90.8367	71.615	154.597	137.545
1368	uc008amr.1	4703.03	0.469013	0.212379	2.20838	0.0272177	0.217602	4403.69	3486.81	5600.78	5320.84
1369	uc007byt.1	5952.44	0.430521	0.194993	2.20788	0.0272526	0.217723	5135.11	5006.54	6776.34	6891.75
1370	uc007rdo.2	4402.53	0.447835	0.202887	2.20732	0.027292	0.217878	3455.58	3993.7	5079.92	5080.91
1371	uc007egq.2	215.68	0.746698	0.338451	2.20622	0.0273686	0.21828	127.739	194.383	231.377	309.219
1372	uc008hwy.2	8992.76	0.492606	0.223329	2.20574	0.0274022	0.21828	6272.46	8671.92	11016.9	10009.8
1373	uc009rpr.2	3739.1	-0.452595	0.205175	-2.20589	0.0273916	0.21828	4659.17	3982.54	3166.65	3148.03
1374	uc007eid.2	163.018	0.762722	0.346152	2.20343	0.0275643	0.219411	106.922	134.859	231.377	178.912
1375	uc007clh.1	114.113	-0.824909	0.374553	-2.20238	0.0276382	0.21956	146.663	145.09	80.9301	83.7682
1376	uc007hfv.1	7593.57	0.429913	0.19519	2.20253	0.0276279	0.21956	6318.83	6622.06	8944.86	8488.52
1377	uc008mnr.2	55.1402	-1.18653	0.538763	-2.20231	0.0276432	0.21956	96.514	56.7339	28.0143	39.2987
1378	uc007crc.3	28.109	-1.59353	0.724136	-2.20059	0.0277648	0.220143	43.5259	40.9228	19.7138	8.27341
1379	uc009qce.1	11600.9	-0.429235	0.19507	-2.20042	0.0277771	0.220143	13584.8	13043.2	9471.94	10303.5
1380	uc029xgq.1	384.414	-0.648958	0.2949	-2.2006	0.0277642	0.220143	573.407	365.515	299.857	298.877
1381	uc009nlb.1	6223.7	0.440901	0.20045	2.19955	0.0278388	0.220473	5126.6	5433.44	7615.73	6719.04
1382	uc007eiw.1	257.727	0.632839	0.287863	2.1984	0.0279205	0.22096	193.974	210.195	324.758	301.979
1383	uc007qqk.1	3179.19	-0.44066	0.200629	-2.19639	0.0280637	0.221933	3788.65	3533.31	2691.45	2703.34
1384	uc009pdc.2	15.9799	-2.05104	0.934418	-2.19499	0.0281644	0.222568	19.8705	31.6222	5.18783	7.23923
1385	uc007nlq.1	655.008	-0.553344	0.252337	-2.19288	0.0283162	0.223487	894.174	664.066	539.534	522.259
1386	uc008ihl.2	520.308	0.547521	0.24969	2.1928	0.0283216	0.223487	383.217	462.242	612.164	623.608
1387	uc009doa.1	261.895	-0.635568	0.290212	-2.19001	0.0285235	0.224595	341.584	295.76	214.776	195.459
1388	uc009fnd.2	813.879	0.49637	0.226623	2.19029	0.0285033	0.224595	653.835	696.618	983.613	921.451
1389	uc009lji.1	1907.36	0.464258	0.211966	2.19025	0.0285062	0.224595	1483.67	1722.48	2255.67	2167.63
1390	uc011wlq.1	2734.4	0.441462	0.201636	2.1894	0.0285675	0.224779	2251.99	2386.55	3136.56	3162.51
1391	uc008imt.1	210.343	-0.711189	0.325085	-2.1877	0.0286915	0.225592	306.574	215.775	151.485	167.536
1392	uc009lgf.2	18.4979	1.86159	0.851505	2.18623	0.0287986	0.226272	9.46216	6.51045	32.1645	25.8544
1393	uc007pqi.1	766.163	-0.53732	0.245809	-2.18593	0.0288209	0.226285	1029.48	784.974	594.525	655.668
1394	uc008ioo.2	2623.59	-0.570213	0.260991	-2.1848	0.0289038	0.226773	3945.72	2325.16	2182	2041.46
1395	uc008ppv.2	117.514	0.937877	0.429684	2.18271	0.0290569	0.227647	71.9124	89.2862	206.476	102.383
1396	uc057bkg.1	96.1167	-0.891281	0.408306	-2.18288	0.0290448	0.227647	140.986	108.818	67.4418	67.2214
1397	uc007jft.1	91.4847	-0.940551	0.430998	-2.18226	0.0290901	0.227744	146.663	93.9365	62.254	63.0847
1398	uc007red.1	289.61	0.617795	0.283186	2.18159	0.0291399	0.227808	242.231	214.845	375.599	325.765
1399	uc007xkh.2	46.1905	1.18959	0.545248	2.18173	0.0291294	0.227808	30.2789	26.0418	62.254	66.1873
1400	uc008ssu.1	15.0593	-2.10016	0.962966	-2.18092	0.029189	0.228029	28.3865	20.4614	4.15026	7.23923
1401	uc007dru.3	14.234	2.17256	0.996634	2.1799	0.0292652	0.228461	6.62351	3.72026	16.6011	29.9911
1402	uc007xoj.1	5779.97	0.45209	0.207613	2.17756	0.0294384	0.229649	4439.64	5323.69	7012.91	6343.64
1403	uc008mij.1	3983.19	0.444844	0.204341	2.17697	0.0294829	0.229832	3115.89	3631.9	4564.25	4620.7
1404	uc008qlx.2	236.661	0.675705	0.310443	2.17658	0.0295119	0.229894	154.233	210.195	309.195	273.022
1405	uc008qfg.2	138.894	-5.12146	2.35362	-2.17599	0.0295562	0.230075	145.717	394.347	0	15.5126
1406	uc007puj.3	49.0757	-1.21627	0.559579	-2.17355	0.0297392	0.231336	85.1594	52.0836	34.2397	24.8202
1407	uc008gnu.2	2346.88	0.442596	0.203682	2.17297	0.0297823	0.231506	2049.5	1929.88	2665.51	2742.63
1408	uc007pfy.2	489.844	0.547555	0.252093	2.17203	0.0298531	0.231727	427.69	368.305	612.164	551.216
1409	uc008guq.1	21.0195	1.79822	0.827852	2.17215	0.0298444	0.231727	10.4084	8.37058	44.6153	20.6835
1410	uc009lso.1	384.604	-2.41911	1.11392	-2.17171	0.0298778	0.231754	193.028	1103.06	102.719	139.614
1411	uc007axm.1	1466.99	-0.554896	0.255568	-2.17123	0.0299142	0.231872	2121.42	1369.98	1269.98	1106.57
1412	uc008vck.1	327.315	-0.654615	0.301577	-2.17064	0.0299585	0.232051	484.463	316.222	243.828	264.749
1413	uc007bzx.2	42.9846	1.38286	0.6375	2.16919	0.0300684	0.232737	11.3546	36.2725	64.3291	59.9822
1414	uc009mga.1	1052.61	0.487243	0.224815	2.1673	0.0302116	0.233681	920.668	832.408	1314.6	1142.76
1415	uc007ymc.2	1077.54	0.555222	0.256289	2.16639	0.0302812	0.233927	686.953	1058.41	1276.21	1288.58
1416	uc029xhi.1	3580.06	-0.438183	0.20227	-2.16633	0.0302862	0.233927	4017.63	4221.56	2879.25	3201.81
1417	uc008bbz.1	21.2416	1.72632	0.797323	2.16515	0.0303762	0.234322	11.3546	8.37058	26.9767	38.2645
1418	uc009lwq.1	244.494	-0.665618	0.307431	-2.1651	0.0303803	0.234322	267.779	332.033	211.663	166.502
1419	uc008rvt.1	1541.5	-0.458676	0.211893	-2.16466	0.0304141	0.234418	1873.51	1695.51	1316.67	1280.31
1420	uc008iag.2	147.315	0.741778	0.342887	2.16333	0.0305157	0.234705	114.492	106.027	175.349	193.391
1421	uc008ifd.2	252.169	-0.637944	0.294864	-2.16352	0.0305014	0.234705	284.811	329.243	183.649	210.972
1422	uc008xtj.1	61.6112	1.03814	0.479875	2.16335	0.0305141	0.234705	42.5797	38.1326	80.9301	84.8024
1423	uc007nys.1	1465.64	-0.527728	0.244089	-2.16204	0.0306153	0.234975	1403.24	2058.23	1190.09	1211.02
1424	uc007odz.2	507.256	0.532509	0.246273	2.16228	0.0305969	0.234975	422.012	407.368	632.915	566.728
1425	uc008iux.1	58.566	-1.069	0.494324	-2.16255	0.0305757	0.234975	86.1056	72.545	36.3148	39.2987
1426	uc012dws.1	389.631	-0.708783	0.328065	-2.1605	0.0307342	0.235722	635.857	331.103	321.645	269.92
1427	uc008yga.1	3860.25	0.673344	0.311753	2.15986	0.0307834	0.235934	4162.4	1788.51	4581.89	4908.2
1428	uc008oof.1	393.549	0.574461	0.26601	2.15955	0.0308075	0.235954	326.444	305.991	518.783	422.978
1429	uc007agb.1	699.198	-0.540552	0.250391	-2.15883	0.0308631	0.236059	704.931	952.386	575.849	563.626
1430	uc009fck.1	183.533	0.703152	0.325712	2.15882	0.0308645	0.236059	126.793	152.531	245.903	208.904
1431	uc008gfq.1	36.7691	1.55434	0.720645	2.15687	0.0310157	0.236885	7.56973	29.7621	37.3524	72.3923
1432	uc009nll.2	2016.93	0.441978	0.204892	2.15712	0.030996	0.236885	1742.93	1677.84	2343.86	2303.11
1433	uc008jtg.1	40.5016	-1.35399	0.627914	-2.15633	0.031058	0.237042	66.2351	50.2235	13.4884	32.0595
1434	uc007vrh.2	5269.1	0.430618	0.199938	2.15376	0.031259	0.23841	4745.27	4231.79	6167.29	5932.03
1435	uc007dyu.2	416.395	-0.563025	0.261502	-2.15305	0.031315	0.238465	543.128	450.151	343.434	328.868
1436	uc007mik.2	35.9618	1.31251	0.609666	2.15284	0.0313316	0.238465	21.763	19.5314	51.8783	50.6746
1437	uc008yjv.1	856.612	-0.545157	0.253198	-2.15309	0.0313119	0.238465	1200.75	832.408	711.77	681.522
1438	uc007pfk.1	106.475	0.874009	0.406048	2.15248	0.0313595	0.238511	91.7829	58.5941	131.771	143.75
1439	uc008xnw.1	5008.97	0.42844	0.199097	2.15192	0.031404	0.238518	4442.48	4098.79	5937.99	5556.63
1440	uc011ymy.1	2894.9	0.433571	0.201478	2.15195	0.031401	0.238518	2546.27	2380.03	3297.38	3355.9
1441	uc008mkv.1	192.785	-0.697301	0.32408	-2.15163	0.0314263	0.238522	264.94	212.055	134.884	159.263
1442	uc009rxh.3	755.189	0.520567	0.242029	2.15084	0.0314885	0.238828	660.459	580.36	986.725	793.213
1443	uc009kvr.3	596.287	0.513391	0.238789	2.14998	0.0315572	0.239183	517.58	465.032	692.057	710.479
1444	uc009qra.1	2707.88	0.44875	0.208765	2.14954	0.0315913	0.239276	2101.55	2478.62	3092.98	3158.37
1445	uc007sjn.2	494.039	0.652661	0.303685	2.14914	0.0316233	0.239353	273.456	494.794	629.803	578.104
1446	uc009uug.2	2069.46	0.535032	0.249074	2.14808	0.0317071	0.23982	1319.02	2061.02	2506.76	2391.01
1447	uc007mtb.2	994.392	0.599146	0.278976	2.14766	0.0317409	0.23991	572.461	1009.12	1205.65	1190.34
1448	uc007nfn.2	5229.11	0.423467	0.197304	2.14627	0.0318518	0.240344	4307.17	4627.07	6080.14	5902.04
1449	uc007tor.1	4463.06	0.497566	0.231809	2.14645	0.0318371	0.240344	3022.21	4379.67	5067.47	5382.89
1450	uc009pka.2	2356.25	0.498693	0.232371	2.14611	0.0318642	0.240344	1617.08	2288.89	2735.02	2784
1451	uc007ryb.2	175.312	0.69055	0.321901	2.14522	0.031935	0.240538	133.416	134.859	209.588	223.382
1452	uc007upu.1	1001.36	0.485719	0.226456	2.14487	0.0319631	0.240538	773.058	895.652	1110.2	1226.53
1453	uc008fpw.2	28128.3	-0.464675	0.216663	-2.14469	0.031978	0.240538	27812.1	37426.7	22824.4	24450
1454	uc008svz.2	32.051	-1.40026	0.652887	-2.14472	0.031975	0.240538	52.9881	39.9928	18.6762	16.5468
1455	uc007ytz.1	2009.67	0.455228	0.212312	2.14415	0.0320212	0.240698	1819.57	1570.88	2415.45	2232.79
1456	uc008xvc.1	765.263	0.502295	0.234336	2.14349	0.032074	0.240929	598.008	668.716	959.749	834.58
1457	uc007ybt.1	22661.1	-0.412563	0.192535	-2.1428	0.0321294	0.24118	25325.5	26433.4	18904.5	19981.3
1458	uc007zsp.2	23.5696	1.91511	0.893866	2.1425	0.0321535	0.241195	14.1932	5.58039	13.4884	61.0164
1459	uc007cem.2	86.2375	0.904262	0.422146	2.14206	0.0321886	0.241293	63.3965	56.7339	123.47	101.349
1460	uc008wab.1	99.9245	0.894807	0.417815	2.14164	0.0322228	0.241384	70.9662	68.8248	100.644	159.263
1461	uc007aor.2	1306.75	0.469698	0.219502	2.13984	0.0323679	0.241478	1010.56	1181.18	1563.61	1471.63
1462	uc007qnj.1	19.2897	1.93243	0.902925	2.14019	0.0323391	0.241478	13.247	2.79019	32.1645	28.9569
1463	uc008toe.2	535.071	0.516306	0.241234	2.14027	0.032333	0.241478	429.582	451.081	631.878	627.745
1464	uc008whh.2	2804.19	0.448794	0.20971	2.14007	0.0323494	0.241478	2214.15	2528.85	3432.27	3041.51
1465	uc009eyt.1	2685.51	0.450645	0.210503	2.1408	0.0322899	0.241478	2080.73	2458.16	3220.6	2982.56
1466	uc029qyg.1	2364.05	-0.520906	0.243309	-2.14092	0.0322802	0.241478	3356.23	2216.34	1992.13	1891.51
1467	uc007hyc.1	1514.15	0.466279	0.217946	2.13942	0.0324015	0.241565	1162.9	1380.22	1705.76	1807.74
1468	uc007twh.2	247.278	0.921163	0.430645	2.13903	0.032433	0.241635	79.4821	262.278	302.969	344.381
1469	uc008jqf.1	2354.98	0.468617	0.219193	2.13792	0.0325231	0.242141	1730.63	2220.99	2720.5	2747.81
1470	uc008ssa.2	339.008	-0.574297	0.268675	-2.13752	0.0325559	0.24222	392.68	418.529	259.392	285.433
1471	uc009spq.1	399.736	0.549203	0.257033	2.1367	0.0326225	0.242551	322.66	326.453	456.529	493.302
1472	uc008hmk.1	2088.87	0.463993	0.217188	2.13637	0.0326494	0.242586	1948.26	1563.44	2436.21	2407.56
1473	uc011yyk.1	3984.27	0.475649	0.222706	2.13577	0.032698	0.242782	2831.08	3835.59	4770.73	4499.7
1474	uc007yyo.2	2825.93	0.432789	0.202705	2.13507	0.0327553	0.242918	2404.33	2406.08	3391.8	3101.49
1475	uc008csa.1	1393.89	0.450406	0.210963	2.135	0.0327607	0.242918	1159.11	1196.99	1604.08	1615.38
1476	uc007bbk.2	41.0034	1.32048	0.618639	2.13449	0.032803	0.243066	22.7092	24.1817	79.8926	37.2303
1477	uc008fay.2	31553.4	-0.443362	0.207771	-2.13389	0.0328517	0.243263	32132.5	40595.4	25979.6	27506
1478	uc007zoa.2	5230.79	0.438418	0.205523	2.13319	0.0329093	0.243524	4038.45	4845.64	6086.36	5952.72
1479	uc008jvx.2	128.749	0.826213	0.387375	2.13285	0.0329371	0.243565	91.7829	93.9365	125.545	203.733
1480	uc008urf.2	828.99	0.48288	0.226549	2.13146	0.0330516	0.244247	656.674	726.38	958.711	974.194
1481	uc009ijr.2	2707.19	0.521259	0.24462	2.13089	0.0330978	0.244423	1745.77	2700.91	3218.53	3163.54
1482	uc008zul.2	824.817	0.487512	0.228837	2.13038	0.0331399	0.244569	642.481	731.031	986.725	939.032
1483	uc008een.1	276.246	-2.62343	1.23256	-2.12844	0.0333005	0.245588	119.223	831.478	58.1037	96.1784
1484	uc007jah.2	11299.1	0.429749	0.20194	2.12811	0.0333282	0.245627	10475.6	8781.67	13029.8	12909.6
1485	uc008rnd.2	57.543	-1.06088	0.498733	-2.12715	0.0334075	0.246045	70.02	85.5659	38.3899	36.1962
1486	uc007dqp.1	5766.7	0.433072	0.203749	2.12551	0.0335438	0.24669	5192.83	4622.42	6212.95	7038.6
1487	uc008jfx.2	16.7625	-2.13365	1.00371	-2.12576	0.0335232	0.24669	38.7948	15.8111	10.3757	2.06835
1488	uc008rkp.2	21.2994	-1.73594	0.816803	-2.12529	0.0335627	0.24669	24.6016	40.9228	7.26296	12.4101
1489	uc007bon.2	458.651	-0.535726	0.252279	-2.12354	0.0337083	0.247262	507.172	578.5	374.561	374.372
1490	uc007msm.2	273.091	-0.664528	0.312869	-2.12398	0.0336719	0.247262	391.733	278.089	182.612	239.929
1491	uc009tug.1	27956	0.428896	0.201964	2.12363	0.0337011	0.247262	26020	21641.7	31281.6	32880.6
1492	uc009lao.1	24.7797	-1.74378	0.821344	-2.12308	0.0337469	0.247379	58.6654	17.6712	9.33809	13.4443
1493	uc007yal.1	193.584	-0.690193	0.325312	-2.12163	0.0338687	0.248106	273.456	204.614	150.447	145.819
1494	uc009fyc.1	165.374	0.706366	0.333256	2.11959	0.0340404	0.249196	123.008	128.349	185.724	224.416
1495	uc007htm.1	847.489	0.492881	0.232708	2.11802	0.0341732	0.249834	771.166	637.094	1015.78	965.92
1496	uc009ram.2	1090.03	1.52275	0.718875	2.11824	0.0341547	0.249834	287.65	837.988	1451.55	1782.92
1497	uc008ruj.2	2183.21	-0.551658	0.260643	-2.11653	0.0343	0.250594	1935.01	3256.16	1786.69	1755
1498	uc007iwj.2	80.2746	-1.00698	0.475913	-2.1159	0.0343536	0.250818	139.094	75.3352	45.6529	61.0164
1499	uc007udf.1	537.541	0.508799	0.240503	2.11556	0.0343821	0.250859	445.668	441.781	628.765	633.95
1500	uc007ncn.2	102.093	0.825334	0.390289	2.11467	0.0344578	0.251162	76.6435	70.6849	131.771	129.272
1501	uc008ukc.2	49.6577	1.21312	0.57385	2.114	0.0345156	0.251162	17.9781	41.8529	67.4418	71.3581
1502	uc009cfc.1	879.839	0.518231	0.245124	2.11416	0.0345018	0.251162	640.588	806.366	923.434	1148.97
1503	uc012gio.1	14.5911	-2.04336	0.96643	-2.11434	0.0344867	0.251162	27.4403	19.5314	5.18783	6.20506
1504	uc008gpe.2	2756.37	0.459408	0.217463	2.11258	0.0346369	0.251877	2036.26	2606.04	3239.28	3143.89
1505	uc007hss.1	22.0531	-1.7031	0.806472	-2.11179	0.0347042	0.252032	30.2789	37.2026	14.5259	6.20506
1506	uc007hur.1	307.836	0.649222	0.307403	2.11196	0.0346901	0.252032	187.351	292.04	349.66	402.294
1507	uc007bst.2	148.289	-0.766986	0.363896	-2.10771	0.035056	0.253242	202.49	171.132	88.1931	131.34
1508	uc007uoa.1	133.906	-0.747701	0.354571	-2.10875	0.0349662	0.253242	159.91	175.782	102.719	97.2125
1509	uc007xkm.1	24653.2	0.406215	0.192719	2.10781	0.0350474	0.253242	21164	21246.4	29170.1	27032.3
1510	uc007yid.1	349.592	0.714403	0.338893	2.10805	0.0350265	0.253242	178.835	350.634	375.599	493.302
1511	uc008auh.2	3321.62	0.446477	0.211714	2.10886	0.0349564	0.253242	2517.88	3105.48	3757.03	3906.08
1512	uc008bps.1	1237.28	0.494279	0.234352	2.10913	0.0349334	0.253242	882.819	1171.88	1506.55	1387.86
1513	uc009lon.2	33139.6	0.508765	0.241326	2.10821	0.0350132	0.253242	33362.6	21349.6	41329.4	36516.8
1514	uc009pbu.2	184.778	0.718932	0.341014	2.10822	0.035012	0.253242	126.793	152.531	187.799	271.988
1515	uc029tsv.1	80.7087	0.901824	0.42797	2.10721	0.0350991	0.253386	54.8805	57.664	107.907	102.383
1516	uc009ror.2	536.418	-0.554379	0.263246	-2.10593	0.0352101	0.254019	734.263	542.228	461.717	407.465
1517	uc008xta.1	39.612	-1.35432	0.643485	-2.10466	0.0353206	0.254648	80.4283	33.4823	20.7513	23.786
1518	uc007plp.2	118.531	0.818373	0.38895	2.10406	0.0353735	0.254862	79.4821	92.0764	179.499	123.067
1519	uc007ctc.1	70.5135	0.986909	0.469604	2.10158	0.0355903	0.255701	36.9024	57.664	92.3434	95.1442
1520	uc008dlp.2	443.182	0.646401	0.307489	2.1022	0.0355361	0.255701	439.99	251.117	593.488	488.131
1521	uc008jua.1	410.368	-0.561578	0.267206	-2.10166	0.0355828	0.255701	549.751	428.76	333.059	329.902
1522	uc009eks.1	36.8726	-1.35689	0.645742	-2.10129	0.0356156	0.255701	57.7192	48.3633	12.4508	28.9569
1523	uc009obr.1	275.113	-0.67576	0.321619	-2.10112	0.0356303	0.255701	420.12	256.698	201.288	222.348
1524	uc012hpp.1	44.896	-1.18299	0.562808	-2.10194	0.0355585	0.255701	56.773	67.8947	32.1645	22.7519
1525	uc009rax.1	763.981	-0.489851	0.233184	-2.10071	0.0356667	0.255794	822.262	962.617	646.404	624.642
1526	uc007wom.1	2897.28	0.420719	0.20033	2.10013	0.0357174	0.255809	2463.95	2491.64	3264.18	3369.35
1527	uc009jgn.2	1747.64	0.479971	0.22857	2.09989	0.0357389	0.255809	1618.98	1300.23	1837.53	2233.82
1528	uc009tnx.1	52.6757	-3.19633	1.52204	-2.10004	0.0357255	0.255809	14.1932	175.782	13.4884	7.23923
1529	uc007bbp.1	24.7677	-1.65972	0.790631	-2.09924	0.0357958	0.25581	50.1494	25.1117	7.26296	16.5468
1530	uc007dym.1	2828.97	0.603237	0.287381	2.09909	0.0358092	0.25581	2989.1	1502.98	3579.6	3244.21
1531	uc009fkc.1	984.714	0.46035	0.21928	2.09938	0.0357838	0.25581	845.917	811.946	1144.44	1136.56
1532	uc009ahu.1	108.033	0.800402	0.381359	2.09882	0.035833	0.255813	80.4283	77.1953	137.996	136.511
1533	uc009ulc.2	70.2833	0.954531	0.454865	2.09849	0.0358618	0.255852	48.257	47.4333	99.6063	85.8366
1534	uc009jve.1	105.559	-0.826564	0.394054	-2.09759	0.0359415	0.256167	124.9	145.09	67.4418	84.8024
1535	uc009uwx.1	26962.2	0.469276	0.223736	2.09746	0.0359529	0.256167	18730.3	26500.3	30333.2	32284.9
1536	uc008lhv.1	7271.57	0.408831	0.19495	2.09711	0.0359842	0.256223	6367.09	6129.12	8489.37	8100.7
1537	uc008vzy.2	134.584	0.773853	0.369247	2.09576	0.0361035	0.256906	86.1056	112.538	148.372	191.323
1538	uc007rvc.1	44.4363	1.21588	0.581288	2.09169	0.0364661	0.258259	28.3865	25.1117	44.6153	79.6315
1539	uc007zcc.1	148.986	0.762636	0.364524	2.09215	0.0364255	0.258259	86.1056	134.859	185.724	189.254
1540	uc008bdg.1	1078.49	-0.497473	0.23782	-2.09181	0.0364559	0.258259	1093.83	1431.37	838.353	950.408
1541	uc008caj.2	95.1193	0.89689	0.428693	2.09215	0.0364251	0.258259	49.2032	83.7058	122.433	125.135
1542	uc008nio.2	17.5135	-2.06966	0.988726	-2.09326	0.0363263	0.258259	45.4184	11.1608	9.33809	4.1367
1543	uc009eem.1	13.705	2.11359	1.00988	2.09292	0.0363563	0.258259	2.83865	7.44052	21.7889	22.7519
1544	uc009tts.2	190.555	-0.695259	0.33242	-2.09151	0.0364825	0.258259	253.586	217.635	121.395	169.605
1545	uc056yuy.1	357.088	-0.569683	0.272269	-2.09235	0.0364069	0.258259	466.484	386.907	304.007	270.954
1546	uc007zyu.1	869.363	0.493648	0.236269	2.08935	0.0366763	0.259462	635.857	808.226	1004.36	1029.01
1547	uc007oyw.1	38.6313	-1.30304	0.623923	-2.08847	0.0367556	0.259855	67.1813	42.783	28.0143	16.5468
1548	uc007ktk.1	106.244	1.02328	0.490179	2.08756	0.0368373	0.260016	34.0638	106.027	148.372	136.511
1549	uc007twj.2	1495.91	0.440875	0.211205	2.08743	0.0368497	0.260016	1312.4	1225.82	1761.79	1683.64
1550	uc012akp.1	318.212	-0.567775	0.271945	-2.08783	0.0368131	0.260016	393.626	366.445	263.542	249.236
1551	uc007lby.1	199.05	0.646263	0.309671	2.08693	0.0368942	0.260163	148.556	161.831	239.678	246.134
1552	uc007gil.1	2888.31	0.438962	0.210389	2.08643	0.0369398	0.260171	2249.16	2655.33	3172.88	3475.87
1553	uc029qmx.1	129.6	-0.831686	0.398624	-2.08639	0.036943	0.260171	211.952	119.978	97.5312	88.9391
1554	uc007ymx.1	795.028	0.51312	0.246031	2.08559	0.0370158	0.260516	752.242	558.039	961.824	908.006
1555	uc008aec.2	300.868	0.647899	0.3107	2.08529	0.037043	0.26054	280.08	188.803	416.064	318.526
1556	uc009tln.1	23.5408	-1.56176	0.749432	-2.08392	0.037167	0.261244	34.0638	36.2725	12.4508	11.3759
1557	uc007vrd.2	9461.79	0.406955	0.19547	2.08193	0.0373493	0.26197	8431.73	7840.44	11078.1	10496.9
1558	uc007wzy.3	1461.57	0.446047	0.214214	2.08225	0.0373196	0.26197	1193.18	1281.63	1597.85	1773.61
1559	uc011wzv.1	197.288	-0.662045	0.318025	-2.08174	0.0373661	0.26197	268.725	214.845	153.56	152.024
1560	uc029syq.1	61.7481	-1.01343	0.48679	-2.08187	0.0373542	0.26197	87.0519	78.1254	35.2772	46.5379
1561	uc008hqi.1	671.996	0.486209	0.233654	2.08089	0.0374437	0.262346	534.612	585.01	802.039	766.324
1562	uc011xlt.1	145.226	0.720096	0.346126	2.08044	0.037485	0.262467	105.03	114.398	168.086	193.391
1563	uc007kdx.1	8550.47	0.405948	0.19526	2.07902	0.0376157	0.262657	7405.09	7305.66	10133.9	9357.22
1564	uc008jwf.1	40.521	-1.22037	0.587045	-2.07884	0.0376323	0.262657	51.0957	62.3143	20.7513	27.9227
1565	uc008spq.2	1029.34	0.457444	0.220004	2.07925	0.0375941	0.262657	842.132	892.862	1147.55	1234.81
1566	uc008wke.2	109.264	0.800486	0.385043	2.07896	0.0376215	0.262657	75.6973	83.7058	151.485	126.169
1567	uc009jki.1	1212.1	-0.494783	0.237962	-2.07925	0.0375941	0.262657	1202.64	1633.19	965.974	1046.59
1568	uc009lsc.1	104.924	0.841374	0.405055	2.07718	0.0377848	0.263554	90.8367	59.5241	137.996	131.34
1569	uc007qmf.2	159.919	0.698234	0.336208	2.07679	0.0378206	0.263636	123.008	120.908	215.814	179.947
1570	uc009bao.1	1849.42	0.568339	0.273734	2.07625	0.037871	0.263819	1063.55	1915.93	2279.53	2138.68
1571	uc007elv.1	15.464	2.02856	0.977779	2.07466	0.0380176	0.263864	4.73108	7.44052	13.4884	36.1962
1572	uc007jvf.2	105.191	-0.91091	0.438858	-2.07564	0.0379274	0.263864	182.62	92.0764	75.7423	70.324
1573	uc007nxp.1	2634.33	-0.503954	0.242975	-2.0741	0.0380705	0.263864	3724.31	2455.37	2101.07	2256.57
1574	uc007twd.1	3841.16	0.410682	0.197869	2.07553	0.0379378	0.263864	3335.41	3260.81	4323.54	4444.89
1575	uc009dnq.1	40.8409	-1.23576	0.595662	-2.0746	0.0380241	0.263864	70.9662	43.713	23.864	24.8202
1576	uc009ldk.2	2025.75	-0.434467	0.209461	-2.07422	0.0380592	0.263864	2242.53	2414.45	1627.94	1818.08
1577	uc012bby.2	375.834	-0.612014	0.294981	-2.07476	0.0380092	0.263864	551.644	357.145	284.293	310.253
1578	uc057axn.1	138.23	0.941777	0.454037	2.07423	0.0380579	0.263864	140.986	48.3633	175.349	188.22
1579	uc008inq.1	46.3887	1.13109	0.545417	2.07381	0.0380972	0.263882	29.3327	28.832	57.0661	70.324
1580	uc009mdh.1	823.985	0.528147	0.254804	2.07276	0.0381945	0.264388	548.805	800.785	958.711	987.638
1581	uc008gqv.1	46.3915	-1.13722	0.549065	-2.0712	0.0383399	0.265059	63.3965	64.1744	24.9016	33.0936
1582	uc029vov.1	174.316	-0.685783	0.331096	-2.07125	0.038335	0.265059	234.662	195.314	144.222	123.067
1583	uc007dgr.1	390.483	0.550643	0.265944	2.07053	0.0384032	0.265329	348.207	285.53	481.431	446.764
1584	uc007qca.1	131.09	0.744876	0.360005	2.06907	0.0385395	0.265713	91.7829	104.167	176.386	152.024
1585	uc007zsb.1	5830.82	-0.422861	0.204367	-2.06912	0.0385346	0.265713	7250.85	6107.73	4873.45	5091.25
1586	uc007zul.1	16465.9	0.420654	0.2033	2.06913	0.0385336	0.265713	12703.9	15460.5	18745.7	18953.3
1587	uc008dmh.2	4381.21	0.428547	0.207138	2.0689	0.0385559	0.265713	3387.45	4082.98	5104.82	4949.57
1588	uc009rjc.1	3149.19	0.415692	0.200964	2.06848	0.0385945	0.265811	2617.23	2779.96	3684.4	3515.16
1589	uc008jro.2	209.253	0.669136	0.323561	2.06804	0.0386366	0.265934	190.189	132.999	266.654	247.168
1590	uc008wjc.1	19.4778	1.86196	0.900529	2.06763	0.0386749	0.26603	2.83865	13.951	32.1645	28.9569
1591	uc007qhj.2	4751.6	0.415397	0.201044	2.06619	0.0388103	0.266458	4242.83	3901.62	5692.09	5169.85
1592	uc008vax.3	690.869	0.505026	0.244407	2.06634	0.0387969	0.266458	500.548	641.744	825.903	795.281
1593	uc011xuo.1	141.911	0.764368	0.369853	2.06668	0.0387646	0.266458	119.223	91.1463	148.372	208.904
1594	uc008ycl.1	293.82	-0.605276	0.293146	-2.06476	0.0389457	0.26722	407.819	301.341	227.227	238.895
1595	uc007lnk.1	1473.3	0.452909	0.21964	2.06205	0.0392026	0.268814	1193.18	1294.65	1851.02	1554.37
1596	uc008yrd.1	1300.72	0.446707	0.216673	2.06166	0.0392399	0.268902	1170.47	1031.44	1522.11	1478.87
1597	uc007cbs.1	2051.1	0.464961	0.225602	2.06098	0.0393054	0.269182	1965.29	1481.59	2313.77	2443.76
1598	uc007xqv.1	575.458	-0.533316	0.25884	-2.0604	0.0393599	0.269386	576.245	784.974	483.506	457.106
1599	uc008zky.1	2922.36	0.435884	0.211653	2.05942	0.039454	0.269693	2728.89	2239.6	3436.42	3284.54
1600	uc009lut.1	170.142	-0.759148	0.368591	-2.05959	0.0394374	0.269693	272.51	155.321	122.433	130.306
1601	uc007pzo.2	191.725	0.657205	0.319436	2.05739	0.0396484	0.269913	162.749	134.859	247.978	221.314
1602	uc007wal.1	100.753	-0.84644	0.411487	-2.05703	0.0396837	0.269913	133.416	125.559	87.1555	56.8797
1603	uc007wue.2	2556.87	0.419495	0.203884	2.05751	0.0396368	0.269913	2150.75	2224.71	3050.44	2801.58
1604	uc008cqw.1	59.5855	1.10147	0.535385	2.05734	0.0396537	0.269913	23.6554	52.0836	72.6296	89.9733
1605	uc009ett.1	132.713	0.757998	0.368446	2.05728	0.039659	0.269913	115.438	81.8457	172.236	161.331
1606	uc009slx.2	4285.64	0.451285	0.219332	2.05755	0.0396334	0.269913	3105.48	4136	5034.27	4866.83
1607	uc029wdl.1	2316.42	-0.538583	0.261721	-2.05785	0.0396043	0.269913	3453.69	2034.05	1924.68	1853.24
1608	uc056yft.1	88.5956	-0.943182	0.45834	-2.05782	0.0396072	0.269913	145.717	87.4261	73.6672	47.5721
1609	uc009syg.2	1676.66	0.430846	0.209591	2.05566	0.0398158	0.270532	1364.44	1491.82	1937.14	1913.23
1610	uc029wtf.1	38.8814	-1.27075	0.618199	-2.05557	0.0398241	0.270532	67.1813	42.783	17.6386	27.9227
1611	uc007gig.1	2528.35	0.416285	0.202571	2.055	0.0398786	0.270734	2231.18	2101.02	2903.11	2878.11
1612	uc012egz.1	88.6461	0.847171	0.412393	2.05428	0.0399485	0.27104	66.2351	60.4542	115.17	112.725
1613	uc007jry.1	937.919	-0.571373	0.27829	-2.05316	0.0400575	0.271544	822.262	1420.21	737.709	771.495
1614	uc008wvs.2	3960.64	-0.434088	0.211441	-2.053	0.0400725	0.271544	5050.9	4053.22	3410.48	3327.98
1615	uc007rrg.3	968.566	0.492406	0.24001	2.05161	0.0402078	0.271956	692.63	917.043	1188.01	1076.58
1616	uc008ahv.1	23452.3	-0.411069	0.200328	-2.05198	0.0401715	0.271956	28287.1	25255	18814.2	21452.9
1617	uc009mvo.1	1925.97	0.476476	0.23224	2.05166	0.040203	0.271956	1348.36	1873.15	2288.87	2193.49
1618	uc007moe.1	62.2835	0.989991	0.482872	2.05021	0.0403437	0.272707	37.8486	45.5732	74.7048	91.0075
1619	uc007xrs.1	18.6385	-1.80765	0.881819	-2.04991	0.040373	0.272736	18.9243	39.0627	6.2254	10.3418
1620	uc008nff.1	405.885	-0.619169	0.302267	-2.04842	0.0405188	0.273429	616.933	366.445	318.533	321.629
1621	uc008odq.1	11688.9	0.434236	0.211993	2.04835	0.0405256	0.273429	11238.2	8647.74	13515.3	13354.3
1622	uc007jub.1	1401.33	0.465015	0.227059	2.04799	0.0405605	0.273496	1028.54	1326.27	1617.57	1632.96
1623	uc007ncj.1	33.2659	-1.30521	0.637581	-2.04713	0.0406453	0.273747	46.3646	48.3633	21.7889	16.5468
1624	uc007xqs.1	1847.17	0.435267	0.212626	2.04711	0.0406477	0.273747	1659.66	1481.59	2238.03	2009.4
1625	uc057bxz.1	475.016	-0.515444	0.251847	-2.04666	0.0406919	0.273876	601.793	516.186	392.2	389.884
1626	uc007ycq.1	830.51	0.463952	0.226757	2.04603	0.040753	0.274117	720.07	676.157	1004.36	921.451
1627	uc008qsq.1	946.811	-0.490623	0.239833	-2.04568	0.0407874	0.274181	1249.95	962.617	835.241	739.436
1628	uc012cov.1	1355.94	1.59169	0.778362	2.04492	0.0408627	0.274518	315.09	1036.09	2211.05	1861.52
1629	uc009axs.2	39.2999	-1.38409	0.67727	-2.04364	0.0409896	0.274935	65.2889	48.3633	34.2397	9.30758
1630	uc009qfi.1	77.8675	-1.25167	0.612505	-2.04353	0.0410002	0.274935	45.4184	173.922	26.9767	65.1531
1631	uc009rrh.1	18374.2	-0.429612	0.210184	-2.04399	0.0409549	0.274935	23675.3	18504.6	15158.8	16158
1632	uc029vqf.1	134.762	-0.750655	0.367415	-2.04307	0.0410456	0.275071	193.028	145.09	91.3058	109.623
1633	uc007krh.1	5841.72	-0.420398	0.205862	-2.04213	0.0411385	0.27529	7324.66	6049.14	5017.67	4975.42
1634	uc007zmd.1	138.888	0.838727	0.410681	2.04228	0.0411237	0.27529	63.3965	135.789	186.762	169.605
1635	uc009qyh.2	237.884	0.656798	0.321648	2.04198	0.0411538	0.27529	224.253	145.09	301.932	280.262
1636	uc007cib.1	3217.75	0.469192	0.229836	2.04142	0.0412093	0.275493	2234.02	3164.08	3787.12	3685.8
1637	uc007yve.2	2546.28	-0.526605	0.258178	-2.0397	0.0413804	0.276324	3755.53	2256.34	2010.8	2162.46
1638	uc009cok.2	3905.78	-0.466588	0.228758	-2.03966	0.0413842	0.276324	3833.12	5230.68	3018.28	3541.02
1639	uc007bac.2	4009.88	0.52365	0.256983	2.03768	0.0415815	0.276901	2440.29	4139.72	4721.96	4737.56
1640	uc007xkv.1	830.677	0.462951	0.227149	2.0381	0.0415402	0.276901	658.566	738.471	959.749	965.92
1641	uc007zdc.1	275.761	-0.612893	0.300677	-2.03838	0.0415122	0.276901	387.948	279.019	210.626	225.45
1642	uc009ajk.2	108113	0.38791	0.190349	2.03789	0.0415612	0.276901	92665.8	94664.7	120530	124591
1643	uc009auh.2	987.524	0.458172	0.224867	2.03753	0.0415972	0.276901	770.22	893.792	1119.53	1166.55
1644	uc008xgh.2	311.171	0.570762	0.280179	2.03713	0.0416367	0.276996	243.177	257.628	409.839	334.039
1645	uc009iie.1	287.707	-0.565412	0.277702	-2.03604	0.0417461	0.277049	348.207	338.543	234.49	229.587
1646	uc009otc.1	341.368	0.589532	0.289526	2.0362	0.0417307	0.277049	223.307	321.802	396.35	424.012
1647	uc009utb.2	196.596	0.69991	0.343747	2.03612	0.0417386	0.277049	116.385	183.223	218.926	267.852
1648	uc012eiq.1	41.3425	-1.21723	0.597815	-2.03613	0.0417378	0.277049	72.8586	42.783	26.9767	22.7519
1649	uc007exi.2	326.635	0.571195	0.280607	2.03556	0.0417941	0.2772	281.026	244.607	348.622	432.286
1650	uc009cvi.1	6723.06	0.448417	0.220372	2.03482	0.0418691	0.277529	4808.67	6564.39	7696.66	7822.51
1651	uc009dpt.1	461.892	0.563687	0.277291	2.03284	0.0420688	0.278684	304.682	440.851	512.558	589.48
1652	uc008gxo.2	2098.83	0.434527	0.213935	2.03112	0.0422426	0.279666	1616.14	1954.07	2422.72	2402.39
1653	uc009uxh.2	1133.51	0.468029	0.230505	2.03045	0.042311	0.279949	899.851	1002.61	1460.89	1170.69
1654	uc009inv.1	1987.61	0.42368	0.208776	2.02935	0.0424225	0.280517	1799.7	1595.99	2283.68	2271.05
1655	uc008vgg.2	292.089	-0.58533	0.288722	-2.02731	0.0426306	0.281723	370.917	330.173	261.467	205.801
1656	uc007cek.2	292.766	0.689891	0.34041	2.02664	0.0426988	0.282003	151.395	296.691	344.472	378.508
1657	uc008eis.2	256.279	0.580374	0.286549	2.02539	0.0428274	0.282627	202.49	208.334	313.345	300.945
1658	uc008npr.1	1968.57	0.424304	0.209583	2.02452	0.0429166	0.282627	1586.8	1775.49	2183.04	2328.96
1659	uc008qqo.2	781.761	0.485785	0.23994	2.02461	0.0429074	0.282627	580.977	721.73	964.936	859.4
1660	uc012eqp.1	46.3632	1.13391	0.559921	2.02513	0.0428536	0.282627	21.763	36.2725	65.3667	62.0506
1661	uc012glt.1	1802.23	0.425226	0.210044	2.02446	0.0429226	0.282627	1605.73	1471.36	1984.86	2146.95
1662	uc008nmo.2	86.8989	-0.844819	0.417565	-2.0232	0.0430523	0.283311	112.6	110.678	66.4042	57.9139
1663	uc009nwm.1	4158.47	-0.431714	0.213459	-2.02247	0.0431278	0.283638	5308.27	4243.88	3382.47	3699.25
1664	uc008ema.2	24.7902	-1.49964	0.741732	-2.02181	0.043196	0.283834	41.6335	31.6222	15.5635	10.3418
1665	uc009fxx.2	169.273	0.712819	0.352588	2.02168	0.0432096	0.283834	99.3527	157.181	208.551	212.006
1666	uc008sxi.1	2429.66	0.518355	0.256463	2.02117	0.0432624	0.28394	2460.16	1535.54	3113.74	2609.23
1667	uc009sxj.2	2913.06	-0.43805	0.216747	-2.02102	0.0432776	0.28394	3761.21	2942.72	2466.29	2482.02
1668	uc007pme.2	181.638	0.681603	0.337414	2.02008	0.0433754	0.28424	165.588	113.468	224.114	223.382
1669	uc009nue.2	30108.7	-0.420765	0.208283	-2.02016	0.043367	0.28424	30385.8	38551.2	25037.5	26460.4
1670	uc007ecm.2	22.2097	1.64662	0.815657	2.01876	0.0435121	0.284965	5.6773	15.8111	39.4275	27.9227
1671	uc007syn.2	3021.22	0.45318	0.224523	2.01841	0.0435487	0.285034	2160.21	2940.86	3481.03	3502.75
1672	uc007haz.1	3671.92	0.404697	0.200617	2.01726	0.0436681	0.285398	3093.18	3227.32	4007.08	4360.09
1673	uc011zzb.1	90.3942	0.859956	0.426328	2.01712	0.0436826	0.285398	59.6116	68.8248	137.996	95.1442
1674	uc057atf.1	47.4216	-1.14482	0.567432	-2.01754	0.0436391	0.285398	78.5359	52.0836	36.3148	22.7519
1675	uc007ehs.1	53.0225	-1.10458	0.547929	-2.01593	0.0438078	0.286045	90.8367	53.9437	26.9767	40.3329
1676	uc007juw.1	434.466	0.54009	0.268082	2.01465	0.0439417	0.286475	405.927	302.271	518.783	510.883
1677	uc008asu.1	1626.81	-0.483082	0.239852	-2.01408	0.0440009	0.286475	1553.69	2239.6	1355.06	1358.91
1678	uc008cvc.2	37.9258	-1.21879	0.605147	-2.01405	0.0440046	0.286475	59.6116	46.5032	25.9392	19.6493
1679	uc008ptj.1	2008.89	0.413695	0.205375	2.01434	0.043974	0.286475	1673.86	1771.77	2294.06	2295.87
1680	uc009jhn.2	13.7135	2.1147	1.04954	2.01488	0.0439171	0.286475	2.83865	7.44052	32.1645	12.4101
1681	uc007aip.1	20.9024	-1.60217	0.795967	-2.01286	0.0441294	0.28665	34.0638	28.832	9.33809	11.3759
1682	uc007veg.1	876.135	0.474247	0.235639	2.0126	0.0441566	0.28665	658.566	808.226	1079.07	958.681
1683	uc007xhz.1	982.782	-0.562666	0.279523	-2.01295	0.0441196	0.28665	1492.18	851.939	811.377	775.632
1684	uc008gdu.1	1415.21	-0.590415	0.293344	-2.01271	0.0441454	0.28665	2259.56	1142.12	1103.97	1155.17
1685	uc008njm.1	552.18	-0.522819	0.25978	-2.01255	0.0441625	0.28665	555.429	746.842	473.13	433.32
1686	uc008syp.1	14857.7	-0.387653	0.192727	-2.01141	0.0442823	0.287257	17303.4	16380.3	12989.3	12757.6
1687	uc033gzo.1	2185.25	0.415843	0.206812	2.01073	0.0443541	0.287552	1772.26	1972.67	2526.47	2469.61
1688	uc009lgy.1	887.572	0.451916	0.224825	2.01008	0.0444226	0.287826	713.447	785.904	1000.21	1050.72
1689	uc007htu.2	1422.71	-0.447066	0.222499	-2.0093	0.0445058	0.288058	1725.9	1556.93	1090.48	1317.54
1690	uc007lqw.1	15.5741	-1.85842	0.924932	-2.00925	0.0445111	0.288058	27.4403	21.3915	6.2254	7.23923
1691	uc008fzg.1	11667.7	0.407493	0.202865	2.00869	0.0445703	0.28827	9099.76	10961.7	13263.2	13346
1692	uc008nsv.1	879.18	-0.477864	0.237993	-2.0079	0.0446543	0.288643	1138.3	908.673	689.981	779.769
1693	uc008beb.2	1346.66	0.430424	0.214435	2.00725	0.0447236	0.28892	1090.04	1204.43	1571.91	1520.24
1694	uc008hkk.2	5060.47	0.489036	0.243737	2.00641	0.0448127	0.289325	3269.18	5152.56	5861.21	5958.92
1695	uc057acr.1	14.1252	-1.98529	0.989674	-2.00601	0.0448555	0.289431	27.4403	17.6712	4.15026	7.23923
1696	uc007bha.1	1130.13	0.454795	0.226884	2.00452	0.0450139	0.290262	1054.08	852.869	1324.97	1288.58
1697	uc009mja.2	3528.12	0.404828	0.201979	2.0043	0.0450374	0.290262	2902.99	3169.66	4157.53	3882.3
1698	uc008zno.2	2261.24	0.425906	0.212524	2.00404	0.0450663	0.290277	2014.49	1845.25	2802.47	2382.74
1699	uc007jhc.2	5153.73	0.40442	0.202054	2.00154	0.0453341	0.291145	4757.57	4114.6	5917.24	5825.51
1700	uc007jto.2	2030.89	-0.420436	0.209993	-2.00215	0.0452689	0.291145	2183.87	2465.6	1676.71	1797.4
1701	uc007kzy.2	66.1284	-1.00197	0.500403	-2.00232	0.0452503	0.291145	91.7829	84.6359	58.1037	29.9911
1702	uc007pyq.2	17.4459	1.75882	0.878686	2.00165	0.0453222	0.291145	5.6773	10.2307	30.0894	23.786
1703	uc007yen.2	4321.77	0.403729	0.201663	2.002	0.0452852	0.291145	3954.24	3487.74	4984.47	4860.63
1704	uc008lka.1	1730.86	0.418403	0.209107	2.0009	0.0454035	0.291419	1418.38	1544.84	2010.8	1949.42
1705	uc008uhe.1	250.564	0.618724	0.309311	2.00033	0.045465	0.291642	161.803	233.446	299.857	307.15
1706	uc007vle.1	26.0193	-1.44409	0.722242	-1.99946	0.0455589	0.292074	45.4184	30.6921	13.4884	14.4785
1707	uc007wwb.2	675.823	-0.49777	0.249026	-1.99887	0.0456225	0.292139	681.275	901.232	553.023	567.763
1708	uc008nku.1	603.283	-0.477134	0.238677	-1.99907	0.0456004	0.292139	702.092	702.199	475.205	533.635
1709	uc057bxs.1	135.306	-0.724049	0.362451	-1.99765	0.0457548	0.292815	190.189	146.95	107.907	96.1784
1710	uc008tex.1	67.0896	-0.959731	0.480547	-1.99716	0.0458073	0.292979	85.1594	92.0764	35.2772	55.8455
1711	uc007otv.2	1849.61	-0.411769	0.206206	-1.99688	0.0458377	0.292995	2078.84	2144.73	1565.69	1609.18
1712	uc008qdt.1	80.3309	-0.944869	0.473227	-1.99665	0.0458633	0.292995	129.632	81.8457	68.4794	41.367
1713	uc009lkd.1	4196.51	0.397394	0.199216	1.99479	0.0460658	0.294117	3764.05	3480.3	4863.07	4678.61
1714	uc057bul.1	29.6712	-1.36748	0.685802	-1.99399	0.0461531	0.294502	52.9881	32.5523	15.5635	17.581
1715	uc008flu.2	6614.19	-0.407348	0.204317	-1.99371	0.0461838	0.294526	8163.95	6919.68	5469.01	5904.11
1716	uc007kra.2	50.6005	-1.13973	0.571836	-1.99311	0.0462489	0.29477	92.7292	46.5032	25.9392	37.2303
1717	uc007drx.1	74.9877	-0.90081	0.452141	-1.99232	0.0463357	0.295067	110.707	84.6359	47.728	56.8797
1718	uc007uvf.1	57.5863	-1.00343	0.503679	-1.9922	0.0463495	0.295067	67.1813	86.496	42.5402	34.1278
1719	uc009hgm.1	833.128	0.445596	0.223817	1.9909	0.0464923	0.295632	711.554	699.408	964.936	956.613
1720	uc009tqo.1	3562.84	0.403253	0.202535	1.99103	0.0464781	0.295632	3252.14	2884.13	4082.82	4032.25
1721	uc009gmt.2	1771.82	-0.533457	0.268095	-1.98981	0.0466118	0.296047	1556.53	2634.87	1329.12	1566.78
1722	uc009sur.2	2559.65	-0.458366	0.230332	-1.99003	0.0465879	0.296047	3400.7	2525.12	1984.86	2327.93
1723	uc008sbk.2	4565.4	0.4809	0.241712	1.98956	0.0466393	0.29605	2999.5	4623.35	5113.13	5525.6
1724	uc007geh.1	1006.58	-0.445423	0.22402	-1.98831	0.046777	0.296718	1147.76	1173.74	789.588	915.246
1725	uc007nnm.1	195.662	-0.634639	0.319216	-1.98812	0.0467988	0.296718	263.994	212.055	147.334	159.263
1726	uc009rqt.1	4536.75	0.392742	0.197598	1.98757	0.0468588	0.296926	4033.72	3812.33	5232.45	5068.5
1727	uc008ucv.1	178.117	0.694876	0.349672	1.98722	0.046898	0.296945	137.201	134.859	269.767	170.639
1728	uc008xiy.2	3414.68	0.398185	0.200389	1.98706	0.0469161	0.296945	2829.19	3063.63	3877.38	3888.5
1729	uc008uzf.1	961.135	0.485414	0.244403	1.98612	0.0470197	0.297429	669.921	931.925	1133.02	1109.67
1730	uc009uai.1	407.187	0.522896	0.263392	1.98524	0.047118	0.297879	363.347	305.061	507.37	452.969
1731	uc008wfq.1	217.536	0.613444	0.309173	1.98415	0.0472396	0.298474	151.395	192.523	264.579	261.647
1732	uc007zzl.1	136.695	-0.80705	0.406893	-1.98345	0.0473177	0.298795	224.253	123.699	81.9677	116.862
1733	uc007cbd.2	18.9391	1.70532	0.860497	1.98178	0.0475034	0.299105	5.6773	12.0908	22.8265	35.162
1734	uc007kil.3	39670.2	-0.394194	0.198861	-1.98225	0.0474508	0.299105	41611.7	48501	33292.4	35275.7
1735	uc007wwp.1	17.1876	-1.90239	0.959791	-1.98208	0.0474699	0.299105	17.0319	37.2026	11.4132	3.10253
1736	uc008fvj.1	131.264	0.703018	0.354622	1.98244	0.0474298	0.299105	99.3527	100.447	160.823	164.434
1737	uc008gct.1	2244.54	0.411486	0.20761	1.98202	0.0474775	0.299105	1957.72	1895.47	2718.42	2406.53
1738	uc008bfi.2	12019.8	0.392926	0.1983	1.98147	0.047538	0.29915	11116.1	9669.88	13652.3	13640.8
1739	uc009bxc.1	5946.45	0.480082	0.242347	1.98097	0.0475949	0.299164	3865.29	6066.81	6925.75	6927.94
1740	uc009jtb.1	173.665	0.644284	0.325211	1.98113	0.047577	0.299164	131.524	139.51	198.175	225.45
1741	uc008jwu.2	3645.08	0.392342	0.198114	1.98039	0.0476598	0.2994	3162.25	3142.69	4082.82	4192.55
1742	uc007djb.2	2314.16	-0.421118	0.212779	-1.97914	0.0478007	0.300113	2480.03	2819.03	1840.64	2116.96
1743	uc008iwt.2	335.867	0.538453	0.272156	1.97847	0.0478752	0.300143	272.51	275.299	431.627	364.03
1744	uc008yzv.2	246.279	0.587348	0.296859	1.97854	0.0478673	0.300143	175.996	217.635	296.744	294.74
1745	uc009ike.1	39.9246	1.22378	0.618582	1.97836	0.0478879	0.300143	26.494	21.3915	37.3524	74.4607
1746	uc008gxs.2	3835.17	-0.421907	0.213308	-1.97793	0.0479371	0.300279	3893.68	4890.28	3182.21	3374.52
1747	uc008dbh.2	884.383	0.445402	0.225282	1.97708	0.0480322	0.300599	791.983	705.919	1022	1017.63
1748	uc033for.1	162.683	-0.693691	0.350883	-1.97699	0.0480431	0.300599	238.446	163.691	120.358	128.238
1749	uc008xcy.1	59.6029	-0.964209	0.488044	-1.97566	0.0481931	0.301365	80.4283	77.1953	37.3524	43.4354
1750	uc007ech.1	385.885	0.516826	0.261676	1.97506	0.0482612	0.301462	312.251	322.732	484.543	424.012
1751	uc057bqm.1	43.5403	-1.15824	0.586441	-1.97504	0.0482637	0.301462	71.9124	48.3633	33.2021	20.6835
1752	uc007ncv.1	7366.39	0.509649	0.258145	1.97428	0.0483503	0.301719	7708.82	4448.5	8624.25	8683.98
1753	uc011zue.1	14.5857	-1.88518	0.954914	-1.97419	0.04836	0.301719	19.8705	26.0418	6.2254	6.20506
1754	uc007ryr.1	942.604	0.434656	0.220285	1.97315	0.048478	0.30211	812.799	790.555	1091.52	1075.54
1755	uc008qdo.1	379.533	-0.520541	0.263797	-1.97326	0.0484655	0.30211	480.678	413.879	307.12	316.458
1756	uc007fqb.2	2079.73	0.449499	0.227946	1.97196	0.0486147	0.302469	2024.9	1491.82	2369.8	2432.38
1757	uc007urk.3	432.112	0.508904	0.258075	1.97192	0.0486185	0.302469	325.498	387.837	495.957	519.156
1758	uc008ntx.1	51.6313	-4.10029	2.07901	-1.97224	0.0485827	0.302469	99.3527	95.7966	0	11.3759
1759	uc008pjm.1	70.422	-2.62115	1.33007	-1.97068	0.0487603	0.303179	28.3865	213.915	26.9767	12.4101
1760	uc008zpw.2	22.0467	1.87982	0.954124	1.9702	0.0488155	0.30335	15.1395	3.72026	11.4132	57.9139
1761	uc007afs.1	23.3639	-1.5469	0.785418	-1.96953	0.0488924	0.303421	47.3108	22.3215	11.4132	12.4101
1762	uc007zte.2	1484.78	0.442814	0.224817	1.96966	0.0488769	0.303421	1123.16	1394.17	1806.4	1615.38
1763	uc008owp.2	577.03	0.568793	0.28889	1.96889	0.0489657	0.303421	342.53	586.871	682.718	696
1764	uc008rzn.1	46.0909	-1.23917	0.629306	-1.96911	0.0489407	0.303421	68.1275	61.3842	12.4508	42.4012
1765	uc008uqx.1	1050.77	0.475375	0.241418	1.96909	0.0489426	0.303421	738.995	1019.35	1244.04	1200.68
1766	uc008zxd.3	21242.1	0.430263	0.218617	1.96811	0.049055	0.303802	20940.7	15254.9	24340.3	24432.4
1767	uc008xia.1	303.071	0.537972	0.273529	1.96678	0.0492081	0.304406	250.747	243.677	360.035	357.825
1768	uc009tld.2	55.8076	-1.08756	0.552955	-1.96682	0.0492044	0.304406	66.2351	85.5659	21.7889	49.6404
1769	uc007fup.1	3133.07	0.399795	0.203312	1.96641	0.0492517	0.304503	2545.32	2858.09	3577.53	3551.36
1770	uc007sxh.1	2247.53	0.402684	0.204871	1.96554	0.0493514	0.304947	2011.65	1860.13	2588.73	2529.59
1771	uc007foo.2	1606.4	0.413296	0.21034	1.96489	0.0494268	0.305241	1414.59	1341.15	1768.01	1901.85
1772	uc008zpo.1	4471.22	0.386867	0.197094	1.96285	0.0496633	0.306528	3889.89	3860.7	5186.79	4947.5
1773	uc007gwv.1	4059.15	-0.416789	0.212388	-1.9624	0.0497165	0.306683	5172.96	4109.95	3442.64	3511.03
1774	uc009hiq.2	54.4126	-1.12789	0.574854	-1.96205	0.0497569	0.306759	85.1594	64.1744	18.6762	49.6404
1775	uc008cjr.1	456.942	0.761196	0.388046	1.96161	0.0498075	0.306828	172.211	505.955	509.445	640.155
1776	uc009pjv.2	2569.43	0.516022	0.263079	1.96147	0.0498242	0.306828	1550.85	2678.59	2983	3065.3
1777	uc009pfc.2	884.981	-0.483452	0.246519	-1.96112	0.0498656	0.30691	1198.86	864.96	736.672	739.436
1778	uc008uiy.1	623.453	0.4727	0.241255	1.95934	0.050073	0.307393	544.074	500.375	780.25	669.112
1779	uc008wuj.1	3894.37	0.405815	0.207061	1.95988	0.0500101	0.307393	3614.54	3085.95	4632.73	4244.26
1780	uc008xbx.1	1452.87	-0.46836	0.239038	-1.95935	0.0500714	0.307393	1411.75	1961.51	1149.62	1288.58
1781	uc009axf.1	5642.21	0.386473	0.197257	1.95924	0.0500845	0.307393	5095.37	4686.59	6430.83	6356.05
1782	uc057bxo.1	103.343	0.809682	0.413134	1.95985	0.0500133	0.307393	79.4821	70.6849	160.823	102.383
1783	uc009jpz.2	108.957	0.75196	0.383933	1.95857	0.0501628	0.307701	87.0519	75.3352	128.658	144.785
1784	uc009ocn.1	54.223	-1.12013	0.572259	-1.95738	0.0503032	0.308389	94.6216	53.9437	21.7889	46.5379
1785	uc009chc.2	339.238	0.572184	0.29241	1.95679	0.0503724	0.308468	312.251	233.446	457.567	353.688
1786	uc009jud.1	446.335	1.60521	0.820271	1.95693	0.0503559	0.308468	100.299	341.334	728.371	615.335
1787	uc009sfi.1	23.4298	1.51233	0.773021	1.95639	0.0504188	0.308579	7.56973	16.7412	36.3148	33.0936
1788	uc008wpq.1	1094.6	0.435757	0.222857	1.95532	0.0505454	0.309181	871.465	989.588	1320.82	1196.54
1789	uc008tud.1	25.2911	-1.46165	0.747731	-1.95479	0.0506084	0.309191	43.5259	30.6921	17.6386	9.30758
1790	uc008zle.1	894.958	0.458275	0.234449	1.95469	0.0506201	0.309191	672.759	835.198	1078.03	993.843
1791	uc009bqc.2	75.705	-0.964412	0.49341	-1.95459	0.0506319	0.309191	123.954	76.2653	66.4042	36.1962
1792	uc009hff.1	28.0089	1.65077	0.84492	1.95376	0.0507298	0.309616	3.78486	23.2516	60.1788	24.8202
1793	uc009hhx.1	64.7481	-0.931739	0.477104	-1.9529	0.050831	0.310061	92.7292	77.1953	39.4275	49.6404
1794	uc007wyh.1	264.791	-0.567637	0.290888	-1.95139	0.0510106	0.310636	327.391	305.061	192.987	233.724
1795	uc009aeq.2	1605.27	0.412329	0.21129	1.95148	0.0509994	0.310636	1361.6	1393.24	1928.84	1737.42
1796	uc056yry.1	54.982	-0.992581	0.508566	-1.95173	0.0509708	0.310636	74.7511	71.615	41.5026	32.0595
1797	uc033hiz.1	1772	-0.436117	0.223627	-1.9502	0.0511521	0.311325	2295.52	1780.14	1519	1493.35
1798	uc008zdp.2	9176.23	-0.379665	0.19473	-1.94971	0.0512111	0.311511	10244.7	10508.8	7694.59	8256.86
1799	uc008hmj.3	75.1627	0.85696	0.43962	1.94932	0.0512576	0.31162	53.9343	53.0137	95.4561	98.2467
1800	uc009crk.3	2896.94	-0.413671	0.212373	-1.94785	0.051433	0.312513	2973.01	3645.85	2437.24	2531.66
1801	uc007vac.1	3105.55	0.400196	0.205523	1.94721	0.0515095	0.312707	2549.11	2806	3344.08	3723.03
1802	uc009alq.1	1593.4	-0.407424	0.209246	-1.9471	0.0515222	0.312707	1856.48	1777.35	1340.54	1399.24
1803	uc007edx.1	55.7495	-1.02294	0.525817	-1.94543	0.0517232	0.312974	92.7292	56.7339	33.2021	40.3329
1804	uc008gjh.1	194.729	-0.638944	0.32851	-1.94497	0.0517781	0.312974	272.51	201.824	163.935	140.648
1805	uc008hot.2	1529.93	0.445942	0.229296	1.94483	0.0517951	0.312974	1113.7	1476.94	1731.7	1797.4
1806	uc008rep.1	3644.04	0.414601	0.213045	1.94608	0.0516456	0.312974	2766.74	3481.23	4112.91	4215.3
1807	uc008zrq.1	1573.85	0.479839	0.246539	1.9463	0.0516186	0.312974	1566.93	1062.13	1951.66	1714.66
1808	uc009gux.2	1728.12	-0.467948	0.240569	-1.94517	0.0517545	0.312974	2376.89	1635.05	1480.61	1419.92
1809	uc009jog.1	1897.84	0.417808	0.2148	1.9451	0.0517629	0.312974	1481.77	1768.05	2230.77	2110.75
1810	uc029vhc.2	4341.53	-0.409608	0.210532	-1.94559	0.0517045	0.312974	5475.75	4431.76	3833.81	3624.79
1811	uc008hpr.2	4478.21	-0.435782	0.22416	-1.94406	0.0518877	0.313361	4375.3	5923.58	3589.98	4023.98
1812	uc009edh.1	1763.9	0.468813	0.241258	1.9432	0.0519918	0.313816	1202.64	1756.89	2119.75	1976.31
1813	uc057bpr.1	36.9859	-1.21424	0.625	-1.94279	0.0520419	0.313945	63.3965	39.9928	25.9392	18.6152
1814	uc007jpa.2	526.968	1.66964	0.859839	1.94181	0.0521603	0.314486	108.815	395.277	879.856	723.923
1815	uc008ddh.2	30.3836	-1.29367	0.666401	-1.94128	0.0522247	0.314527	44.4721	41.8529	14.5259	20.6835
1816	uc057azw.1	104.284	-0.767285	0.395199	-1.94151	0.0521959	0.314527	137.201	125.559	87.1555	67.2214
1817	uc007pjl.2	180.463	0.730785	0.37654	1.94079	0.0522838	0.314683	97.4602	173.922	184.687	265.783
1818	uc009nam.1	1678.22	0.429637	0.221395	1.94059	0.0523082	0.314683	1272.66	1587.62	1990.05	1862.55
1819	uc009ocg.2	3546.63	-0.501521	0.258491	-1.94018	0.0523573	0.314806	5183.37	3130.6	2691.45	3181.13
1820	uc009jlo.2	2142.9	0.438883	0.226526	1.93745	0.0526899	0.316631	1549.9	2088.92	2451.77	2480.99
1821	uc007jcq.1	3592.08	0.425507	0.219756	1.93627	0.0528344	0.317289	2636.16	3496.11	4071.41	4164.63
1822	uc007laq.1	367.165	0.506234	0.261569	1.93537	0.0529444	0.317289	295.219	311.572	438.89	422.978
1823	uc008hxo.2	52.8995	-1.10077	0.568631	-1.93582	0.0528901	0.317289	63.3965	80.9156	19.7138	47.5721
1824	uc009fyg.1	946.037	0.438422	0.226477	1.93583	0.0528886	0.317289	738.995	867.75	1091.52	1085.88
1825	uc011yrr.1	745.158	0.451456	0.233257	1.93544	0.0529361	0.317289	580.977	678.017	868.443	853.195
1826	uc009mbz.2	27.2069	-1.46167	0.755353	-1.93509	0.0529798	0.317327	46.3646	33.4823	7.26296	21.7177
1827	uc008mtd.2	2392.24	0.429015	0.221861	1.93371	0.0531492	0.318168	2288.9	1789.44	2904.15	2586.47
1828	uc008iye.1	79.6427	0.834084	0.431409	1.9334	0.0531875	0.318223	59.6116	54.8738	107.907	96.1784
1829	uc008mrn.1	241.647	0.637516	0.330059	1.93153	0.0534181	0.319375	141.932	236.236	308.157	280.262
1830	uc008nwd.1	90.779	-0.816376	0.422694	-1.93136	0.0534384	0.319375	109.761	121.838	53.9534	77.5632
1831	uc009kjh.2	43.0705	-1.09586	0.567785	-1.93006	0.0535994	0.320162	65.2889	52.0836	30.0894	24.8202
1832	uc008qgk.1	23.5553	-1.48119	0.767741	-1.92928	0.0536964	0.320566	32.1713	37.2026	8.30053	16.5468
1833	uc009qwc.3	87.0141	-0.848344	0.440161	-1.92735	0.0539363	0.321647	86.1056	137.65	61.2164	63.0847
1834	uc056yod.1	114.365	-0.772932	0.401006	-1.92748	0.0539196	0.321647	123.008	165.551	100.644	68.2556
1835	uc008qme.2	2365.13	0.414748	0.215254	1.92678	0.0540067	0.321892	2230.23	1824.79	2810.77	2594.75
1836	uc007vjk.1	560.129	0.467164	0.242582	1.9258	0.0541296	0.322449	443.775	496.654	672.343	627.745
1837	uc007nfe.2	1319.56	0.443368	0.230356	1.92471	0.0542655	0.322731	974.602	1262.1	1586.44	1455.09
1838	uc007pdg.2	18.261	-1.65455	0.859574	-1.92486	0.0542475	0.322731	33.1176	22.3215	7.26296	10.3418
1839	uc009jux.2	1872.98	0.457002	0.237398	1.92504	0.0542241	0.322731	1303.89	1853.62	2270.19	2064.22
1840	uc007amn.2	233.307	-0.621144	0.322837	-1.92402	0.0543524	0.322854	332.122	233.446	161.86	205.801
1841	uc007hec.2	10758.3	0.371635	0.19324	1.92318	0.0544573	0.322854	9605.04	9155.55	12230.8	12041.9
1842	uc007rxp.2	116.201	0.745754	0.387652	1.92377	0.054383	0.322854	92.7292	80.9156	170.161	120.999
1843	uc008jfk.2	850.502	-0.432286	0.224794	-1.92303	0.054476	0.322854	974.602	979.358	695.169	752.88
1844	uc008ljz.2	975.738	0.436905	0.227075	1.92405	0.0543478	0.322854	756.026	902.162	1134.06	1110.7
1845	uc008vgx.2	743.819	-0.441853	0.229799	-1.92278	0.0545076	0.322854	846.863	866.82	601.788	659.804
1846	uc012fag.1	412.547	-0.495961	0.257955	-1.92266	0.0545224	0.322854	498.656	466.892	321.645	362.996
1847	uc029wrx.1	33.2292	-1.30463	0.678297	-1.92339	0.0544312	0.322854	39.7411	54.8738	11.4132	26.8886
1848	uc008gbt.2	1435.13	0.471864	0.24552	1.9219	0.0546188	0.32325	968.925	1436.02	1690.2	1645.37
1849	uc007irn.2	174.692	0.632645	0.329313	1.9211	0.0547186	0.323314	140.986	132.999	235.527	189.254
1850	uc007lqt.2	359.235	0.539993	0.281153	1.92064	0.0547775	0.323314	247.909	337.613	405.688	445.73
1851	uc009dvq.2	914.28	0.52448	0.273034	1.92094	0.0547397	0.323314	572.461	927.274	978.425	1178.96
1852	uc009icr.1	835.373	0.482525	0.251213	1.92078	0.0547591	0.323314	581.923	811.946	1032.38	915.246
1853	uc033hqr.2	25.2871	-1.38734	0.722054	-1.92138	0.0546837	0.323314	36.9024	36.2725	15.5635	12.4101
1854	uc057alr.1	166.257	0.69634	0.362611	1.92035	0.0548139	0.323355	158.964	94.8666	192.987	218.211
1855	uc009sar.1	1300.88	-0.411242	0.214365	-1.91842	0.055058	0.32462	1439.19	1530.89	1152.74	1080.71
1856	uc008xwc.2	325.416	0.54767	0.28562	1.91748	0.0551774	0.324973	245.07	283.67	437.853	335.073
1857	uc009fxg.1	260.67	0.585668	0.305412	1.91763	0.0551574	0.324973	177.889	239.027	343.434	282.33
1858	uc009btg.1	32.6539	1.26375	0.659235	1.91699	0.0552391	0.325	15.1395	23.2516	56.0286	36.1962
1859	uc009jzh.1	960.169	0.423652	0.221001	1.91697	0.0552414	0.325	802.391	837.988	1134.06	1066.24
1860	uc029skr.1	1183.37	-0.411623	0.214772	-1.91656	0.0552937	0.325133	1377.69	1324.41	1025.12	1006.25
1861	uc008obj.1	42.2781	-1.09771	0.57287	-1.91615	0.0553457	0.325264	50.1494	65.1045	24.9016	28.9569
1862	uc007kvf.2	4707.45	0.377696	0.197154	1.91574	0.0553981	0.325397	4211.61	3977.89	5274.99	5365.3
1863	uc007pye.1	39.921	1.18475	0.618676	1.91497	0.0554961	0.325623	24.6016	24.1817	74.7048	36.1962
1864	uc009igk.2	1568.03	0.42864	0.223828	1.91504	0.055487	0.325623	1175.2	1498.33	1793.95	1804.64
1865	uc009tzy.1	330.699	0.528228	0.276058	1.91347	0.0556884	0.326576	294.273	247.397	415.026	366.098
1866	uc008hfo.1	4221.25	0.43004	0.224833	1.91271	0.0557852	0.326968	3013.7	4179.71	4854.77	4836.84
1867	uc007awu.1	78.0507	-2.51143	1.31355	-1.91194	0.0558841	0.327373	32.1713	233.446	14.5259	32.0595
1868	uc007gkn.1	73.3405	-0.895422	0.468591	-1.91088	0.0560197	0.327641	117.331	73.4751	52.9159	49.6404
1869	uc008bsm.1	1069.28	0.502928	0.263148	1.91119	0.0559797	0.327641	682.222	1087.25	1193.2	1314.44
1870	uc057bgh.1	16.5778	-1.83702	0.961248	-1.91108	0.0559939	0.327641	38.7948	13.0209	5.18783	9.30758
1871	uc008fyf.1	4861.01	0.400369	0.209569	1.91044	0.0560769	0.3278	3748.91	4632.65	5663.04	5399.43
1872	uc007yoq.1	1344.82	0.412522	0.21605	1.90938	0.0562126	0.328306	1212.1	1095.62	1598.89	1472.67
1873	uc009rbg.1	324.515	0.629027	0.329455	1.9093	0.0562235	0.328306	334.014	175.782	383.899	404.363
1874	uc008vjc.2	3225.87	0.452911	0.237542	1.90666	0.0565651	0.329869	3211.46	2235.87	4041.32	3414.85
1875	uc009cub.1	1520.42	0.427906	0.224438	1.90657	0.0565766	0.329869	1149.65	1443.46	1668.41	1820.15
1876	uc057auo.1	273.649	-0.548718	0.28781	-1.90653	0.0565817	0.329869	328.337	321.802	243.828	200.63
1877	uc009gjt.1	169.631	0.658048	0.345283	1.90582	0.0566737	0.330229	106.922	156.251	198.175	217.177
1878	uc009myr.1	453.769	0.481889	0.252908	1.90539	0.0567294	0.330378	399.303	358.075	551.985	505.712
1879	uc009eir.1	17.6678	-1.82899	0.960339	-1.90452	0.0568419	0.330551	16.0857	39.0627	3.1127	12.4101
1880	uc009jvz.2	709.42	-0.477878	0.250891	-1.90473	0.0568157	0.330551	701.146	950.526	574.812	611.198
1881	uc009qew.1	36.7629	-1.20206	0.63118	-1.90446	0.0568498	0.330551	66.2351	36.2725	22.8265	21.7177
1882	uc007hmm.1	3010.7	0.421684	0.221507	1.9037	0.0569491	0.330952	2928.54	2219.13	3568.19	3326.94
1883	uc007ifq.1	22.3629	-1.46157	0.768379	-1.90215	0.0571516	0.331101	30.2789	35.3424	13.4884	10.3418
1884	uc007zet.1	2078.16	0.454704	0.239	1.90253	0.0571019	0.331101	1434.46	2072.18	2273.31	2532.7
1885	uc008lzf.2	1958.12	0.444263	0.233451	1.90303	0.0570371	0.331101	1384.31	1933.6	2333.49	2181.08
1886	uc008nuq.1	7325.27	-0.405413	0.213134	-1.90215	0.0571517	0.331101	9428.09	7267.52	6293.88	6311.58
1887	uc009gdn.1	1252.53	0.408031	0.214515	1.90211	0.0571563	0.331101	1038	1115.15	1448.44	1408.55
1888	uc056yvf.1	98.7037	-0.767714	0.403573	-1.9023	0.0571326	0.331101	132.47	116.258	81.9677	64.1189
1889	uc007cqx.1	18.0108	-1.62762	0.855935	-1.90157	0.0572268	0.331334	28.3865	26.0418	10.3757	7.23923
1890	uc009mnj.1	560.347	0.530951	0.279288	1.90108	0.057291	0.33153	362.401	554.318	599.713	724.957
1891	uc007rmw.2	316.323	0.531936	0.27988	1.90058	0.0573565	0.331546	285.757	231.586	390.125	357.825
1892	uc008map.1	3574.73	-0.443186	0.233223	-1.90027	0.0573978	0.331546	4883.42	3355.67	3032.81	3027.03
1893	uc009bzj.1	156.628	0.798304	0.420123	1.90017	0.0574108	0.331546	162.749	66.0346	184.687	213.04
1894	uc011xno.2	443.26	-0.590428	0.310729	-1.90014	0.0574151	0.331546	686.006	379.466	374.561	333.005
1895	uc007pmj.1	714.352	-0.436743	0.229895	-1.89975	0.0574665	0.331668	810.907	832.408	623.577	590.514
1896	uc007rtx.1	690.413	0.460755	0.242666	1.89872	0.0576017	0.332273	519.472	642.674	838.353	761.153
1897	uc007lhh.2	220.736	-0.755617	0.398033	-1.89838	0.0576459	0.332286	394.572	159.971	173.274	155.126
1898	uc007nhr.1	256.266	0.62925	0.331491	1.89824	0.0576647	0.332286	147.61	254.838	329.946	292.672
1899	uc009nen.1	1009.79	0.419329	0.220947	1.89787	0.0577131	0.33239	820.369	907.743	1167.26	1143.8
1900	uc007atd.2	29.3987	-1.60856	0.848294	-1.89623	0.0579299	0.333463	66.2351	22.3215	24.9016	4.1367
1901	uc007bqy.1	513.545	0.497858	0.262659	1.89545	0.0580327	0.333879	359.562	492.004	592.45	610.164
1902	uc007cmh.2	776.648	-0.438971	0.231757	-1.8941	0.0582118	0.334365	939.592	848.219	696.207	622.574
1903	uc007noq.2	175.89	0.625429	0.330235	1.89389	0.0582395	0.334365	136.255	140.44	239.678	187.186
1904	uc008pmp.1	144.936	0.663144	0.350036	1.8945	0.0581585	0.334365	124.9	99.5169	184.687	170.639
1905	uc009llj.1	1141.05	-0.489076	0.258234	-1.89393	0.058235	0.334365	1618.98	1046.32	997.101	901.801
1906	uc007cso.3	33.6219	1.2273	0.648835	1.89155	0.0585508	0.335097	14.1932	26.0418	43.5778	50.6746
1907	uc007kdp.1	14.9462	1.82339	0.963398	1.89266	0.0584029	0.335097	9.46216	3.72026	19.7138	26.8886
1908	uc009chp.1	38.881	1.12733	0.595792	1.89215	0.0584706	0.335097	28.3865	20.4614	47.728	58.948
1909	uc009cwn.2	121.706	-0.713559	0.37706	-1.89243	0.0584336	0.335097	172.211	130.209	97.5312	86.8708
1910	uc009kmd.1	4437.04	-0.398456	0.21065	-1.89155	0.0585508	0.335097	5594.97	4496.86	3891.91	3764.4
1911	uc009rlw.1	263.234	-0.541201	0.286067	-1.89187	0.0585089	0.335097	327.391	296.691	215.814	213.04
1912	uc007rro.1	16.9197	1.70294	0.900631	1.89082	0.0586478	0.335476	4.73108	11.1608	23.864	27.9227
1913	uc007lja.1	24.8442	-1.50412	0.795813	-1.89004	0.0587524	0.335899	54.8805	18.6013	12.4508	13.4443
1914	uc007dwi.1	2178.39	0.413752	0.218992	1.88935	0.0588455	0.336138	1644.52	2091.71	2481.86	2495.47
1915	uc011yim.1	499.412	0.464298	0.245755	1.88927	0.0588556	0.336138	413.496	425.969	603.863	554.318
1916	uc007wkf.1	1963.11	0.388158	0.205663	1.88735	0.0591129	0.337431	1741.98	1659.23	2255.67	2195.56
1917	uc008miu.2	19.4244	1.55716	0.825233	1.88693	0.0591699	0.33758	10.4084	9.30064	22.8265	35.162
1918	uc009gka.1	640.641	0.475812	0.252338	1.88561	0.059347	0.338414	459.861	611.982	778.175	712.547
1919	uc007aml.2	395.966	-0.53582	0.28436	-1.8843	0.0595241	0.339247	535.558	401.788	365.223	281.296
1920	uc007daw.1	31.1407	-1.22661	0.65127	-1.88341	0.0596454	0.339614	45.4184	41.8529	18.6762	18.6152
1921	uc007hza.2	213.225	0.599222	0.318244	1.8829	0.0597143	0.339614	141.932	197.174	257.316	256.476
1922	uc008hei.1	2278.31	0.384262	0.204104	1.88268	0.0597438	0.339614	1940.69	2012.66	2654.09	2505.81
1923	uc009hwx.2	4153.35	-0.393976	0.209222	-1.88305	0.0596931	0.339614	5194.72	4239.23	3545.36	3634.09
1924	uc009tnm.2	2977.65	0.462295	0.245491	1.88315	0.0596806	0.339614	3049.65	1959.65	3558.85	3342.46
1925	uc007iyj.1	4505.21	0.501142	0.266292	1.88193	0.0598457	0.339787	2667.38	4793.55	5360.07	5199.84
1926	uc008ghl.1	690.552	0.433275	0.230333	1.88108	0.0599605	0.339787	579.084	596.171	794.776	792.179
1927	uc008iwn.1	1930.41	0.390048	0.207293	1.88162	0.0598875	0.339787	1599.1	1742.94	2168.51	2211.07
1928	uc008mus.2	92.3366	0.810526	0.430761	1.88161	0.0598885	0.339787	65.2889	68.8248	145.259	89.9733
1929	uc009dgo.1	165.649	-0.659945	0.350826	-1.88112	0.0599561	0.339787	178.835	226.936	106.869	149.956
1930	uc029wni.1	273.274	0.595247	0.316424	1.88117	0.0599487	0.339787	166.534	268.789	327.871	329.902
1931	uc007zxk.2	1381.2	0.409851	0.218065	1.87949	0.0601769	0.340836	1090.04	1282.56	1589.55	1562.64
1932	uc011xvf.1	19.4131	1.55984	0.830651	1.87785	0.0604012	0.34193	7.56973	12.0908	23.864	34.1278
1933	uc007atl.3	1279.05	0.431148	0.22983	1.87595	0.0606628	0.343056	950.947	1227.68	1421.47	1516.1
1934	uc009bkt.3	359.612	-0.504906	0.269135	-1.87603	0.060651	0.343056	394.572	449.221	317.495	277.159
1935	uc007kqn.1	22.9632	-1.60044	0.853449	-1.87526	0.0607575	0.343414	14.1932	54.8738	10.3757	12.4101
1936	uc009szy.1	73.5724	-0.992298	0.529351	-1.87456	0.060854	0.343603	140.986	54.8738	56.0286	42.4012
1937	uc057ccu.1	162.392	0.630261	0.336207	1.87462	0.0608445	0.343603	114.492	140.44	188.837	205.801
1938	uc008jhc.2	29818.4	-0.389548	0.207874	-1.87396	0.0609353	0.343708	37859	29780.7	25522	26111.9
1939	uc012hag.2	50.8457	1.00434	0.535923	1.87404	0.0609251	0.343708	41.6335	26.0418	70.5545	65.1531
1940	uc009fhr.2	1701.75	0.433613	0.231515	1.87293	0.0610776	0.344333	1228.19	1667.61	1887.33	2023.88
1941	uc007icc.1	2889.98	0.391814	0.209302	1.872	0.0612061	0.344831	2277.54	2722.3	3260.03	3300.06
1942	uc007lon.1	5143.46	0.367448	0.196303	1.87184	0.0612291	0.344831	4439.64	4544.29	5665.11	5924.79
1943	uc008mub.1	105.705	0.840458	0.449559	1.86952	0.0615512	0.345798	47.3108	104.167	119.32	152.024
1944	uc008zyh.1	437.513	0.473384	0.253116	1.87022	0.0614528	0.345798	372.809	359.935	534.347	482.96
1945	uc009bvx.1	60.2147	0.916795	0.490406	1.86946	0.0615588	0.345798	35.9562	47.4333	84.0428	73.4265
1946	uc009ray.2	18.0278	-1.62895	0.871214	-1.86975	0.0615183	0.345798	32.1713	22.3215	11.4132	6.20506
1947	uc009sxw.1	937.396	0.426193	0.227936	1.86979	0.0615124	0.345798	826.993	772.883	1161.04	988.672
1948	uc007hrv.1	31.8484	-1.27369	0.681524	-1.86889	0.0616382	0.346066	49.2032	40.9228	11.4132	25.8544
1949	uc007cxo.2	255.813	0.54991	0.294322	1.86839	0.0617074	0.34611	190.189	225.076	283.256	324.731
1950	uc009nuw.3	18.4978	-1.56936	0.83996	-1.86838	0.0617092	0.34611	27.4403	27.9019	10.3757	8.27341
1951	uc007npx.3	430.342	0.5166	0.276855	1.86596	0.0620471	0.347826	295.219	412.949	543.685	469.516
1952	uc008jux.2	363.822	-0.516461	0.276847	-1.86551	0.0621105	0.348003	487.301	369.236	305.044	293.706
1953	uc008mju.1	645.456	0.464019	0.248847	1.86467	0.0622271	0.348478	470.269	614.773	733.559	763.222
1954	uc056zqc.1	69.6729	-0.849811	0.455943	-1.86386	0.062342	0.348943	93.6754	85.5659	51.8783	47.5721
1955	uc007sum.2	1146.39	0.443601	0.238037	1.86358	0.0623806	0.348981	822.262	1120.73	1345.72	1296.86
1956	uc008fly.1	564.275	-0.44435	0.238548	-1.86273	0.0625006	0.349473	643.427	657.556	481.431	474.687
1957	uc008zij.2	106.636	0.990148	0.531644	1.86243	0.0625427	0.34953	28.3865	114.398	121.395	162.366
1958	uc007mhw.1	8993.12	0.406258	0.218189	1.86196	0.0626088	0.34972	6573.36	8897	10322.7	10179.4
1959	uc008nks.1	26.5326	-1.33997	0.720148	-1.86068	0.0627894	0.35055	43.5259	32.5523	18.6762	11.3759
1960	uc057anb.1	59.4466	-0.957505	0.514762	-1.86009	0.0628726	0.350836	96.514	60.4542	46.6905	34.1278
1961	uc009bxl.1	800.237	-0.432613	0.232746	-1.85874	0.0630644	0.351727	865.787	972.847	726.296	636.018
1962	uc007wud.1	3575.97	0.41725	0.22466	1.85725	0.0632751	0.352542	2580.33	3544.48	4047.55	4131.53
1963	uc008ydx.2	388.64	-0.573849	0.308951	-1.85741	0.0632522	0.352542	589.492	340.404	322.683	301.979
1964	uc007kzt.1	339.657	0.521858	0.28123	1.85563	0.0635066	0.353652	255.478	302.271	447.191	353.688
1965	uc008gyj.1	1311.64	-0.396215	0.213558	-1.8553	0.0635529	0.353729	1495.02	1486.24	1089.44	1175.86
1966	uc008xxj.2	3037.35	-0.413877	0.223122	-1.85494	0.0636052	0.35384	3978.84	2961.32	2559.68	2649.56
1967	uc008ssi.1	84.5824	-0.783797	0.422628	-1.85458	0.0636564	0.353945	115.438	98.5868	62.254	62.0506
1968	uc007juc.2	18.1642	1.62473	0.876193	1.85431	0.0636949	0.353979	6.62351	11.1608	18.6762	36.1962
1969	uc007dft.2	4594.47	-0.373747	0.201873	-1.8514	0.0641125	0.355689	5534.42	4838.19	4030.94	3974.34
1970	uc007ins.1	610.44	0.442986	0.239305	1.85114	0.0641501	0.355689	529.881	505.025	748.085	658.77
1971	uc007yop.2	785.5	0.496477	0.268216	1.85103	0.0641651	0.355689	504.333	798.925	942.11	896.631
1972	uc008axr.1	1082.65	0.402595	0.217463	1.85133	0.0641225	0.355689	947.162	917.974	1267.91	1197.58
1973	uc009bvu.3	22.9087	1.46947	0.793736	1.85133	0.0641224	0.355689	6.62351	17.6712	36.3148	31.0253
1974	uc033jml.1	2002.64	0.381695	0.206237	1.85076	0.0642042	0.355725	1802.54	1675.98	2297.17	2234.85
1975	uc029qyw.1	16.6611	1.67384	0.905373	1.84878	0.0644889	0.357122	4.73108	11.1608	23.864	26.8886
1976	uc008gcm.2	3494.57	0.380512	0.205877	1.84824	0.0645673	0.357194	2797.96	3274.76	3896.06	4009.5
1977	uc008jrh.1	733.771	0.425335	0.23012	1.84832	0.0645564	0.357194	652.889	599.892	858.067	824.238
1978	uc007gku.1	1444.88	0.419106	0.226813	1.84781	0.0646301	0.357208	1081.52	1391.38	1694.35	1612.28
1979	uc009lzw.1	122.687	-0.680477	0.368269	-1.84777	0.0646351	0.357208	158.964	143.23	101.681	86.8708
1980	uc007qio.1	11966.5	0.355388	0.192614	1.84507	0.0650269	0.359191	10685.6	10314.4	13325.5	13540.5
1981	uc009hgg.1	2333.65	0.410473	0.222561	1.84432	0.0651371	0.359619	1747.66	2260.06	2795.2	2531.66
1982	uc008pkx.1	1108.42	-0.404439	0.219384	-1.84352	0.0652526	0.35975	1333.22	1192.34	965.974	942.134
1983	uc008yct.1	1174.45	0.406659	0.220593	1.84348	0.0652596	0.35975	1087.2	932.855	1345.72	1332.02
1984	uc009lna.1	61.169	-0.964745	0.523228	-1.84383	0.0652076	0.35975	106.922	54.8738	44.6153	38.2645
1985	uc008thv.2	1763.66	-0.420043	0.227919	-1.84295	0.0653362	0.359991	1729.68	2307.49	1501.36	1516.1
1986	uc008vit.1	638.939	0.44928	0.243884	1.84219	0.0654481	0.360342	586.654	493.864	786.475	688.761
1987	uc008whc.2	447.966	0.464566	0.252198	1.84206	0.0654658	0.360342	354.831	398.068	516.708	522.259
1988	uc007oan.2	177.58	-0.649812	0.352851	-1.84161	0.0655329	0.36053	243.177	190.663	108.944	167.536
1989	uc007dqq.2	46.4365	-1.02882	0.559078	-1.8402	0.0657385	0.360623	55.8267	68.8248	23.864	37.2303
1990	uc007fvx.1	20237.6	0.359962	0.195617	1.84014	0.0657477	0.360623	18672.6	16779.3	22178	23320.7
1991	uc007qfx.1	450.194	-0.572519	0.311049	-1.84061	0.0656793	0.360623	694.522	382.256	339.284	384.713
1992	uc009aez.1	1301.28	0.449827	0.244378	1.84071	0.0656647	0.360623	896.066	1303.95	1514.85	1490.25
1993	uc009lsu.2	598.618	0.446221	0.242414	1.84074	0.0656594	0.360623	475.947	537.577	731.484	649.462
1994	uc009qeb.1	524.515	1.38778	0.754113	1.84028	0.0657273	0.360623	146.663	433.41	893.344	624.642
1995	uc007bne.1	86.4777	-1.08502	0.58979	-1.83967	0.0658167	0.360703	40.6873	194.383	56.0286	54.8113
1996	uc009mok.1	82.5321	0.81028	0.440468	1.83959	0.0658283	0.360703	48.257	71.615	97.5312	112.725
1997	uc007xhp.1	163.88	0.616758	0.335331	1.83925	0.0658778	0.360794	119.223	139.51	213.739	183.049
1998	uc007bvp.1	34000.6	0.387255	0.210617	1.83867	0.0659644	0.361087	25615	33314	38764.5	38309
1999	uc008aul.1	47.0117	-1.01839	0.554038	-1.83812	0.0660453	0.361349	74.7511	51.1535	28.0143	34.1278
[truncated: 61,760 more rows]

## Sheet: 709_diff_expressed
DESEQ2 Analysed Data: Differentially regulated genes upon in-vitro scratch wounds in mouse keratinocytes (differentiated)
Gene_name	baseMean	log2FoldChange	lfcSE	stat	pvalue	padj	Control_1	Control_2	Scratched_1	Scratched_2	Gene	Gene_name
U90926	300.807	5.97986	0.450158	13.2839	2.87036e-40	6.27863e-37	10.4084	8.37058	730.446	454.003	uc012dyn.1	U90926
Pilrb2	15.9128	3.36572	1.02125	3.29569	0.000981808	0.0201464	2.83865	2.79019	33.2021	24.8202	uc009aee.1	Pilrb2
Cxcl2	14.363	3.20011	1.06268	3.01137	0.00260072	0.0420287	3.78486	1.86013	30.0894	21.7177	uc008ybn.1	Cxcl2
Neurl3	42.7478	3.10952	0.69952	4.44523	8.77999e-06	0.000353039	2.83865	14.881	65.3667	87.905	uc007aps.1	Neurl3
Cxcl3	4617.23	2.99803	0.219679	13.6473	2.09526e-42	7.63861e-39	1153.44	901.232	8807.9	7606.36	uc008ybj.2	Cxcl3
Jam2	412.901	2.95231	0.317514	9.2982	1.42848e-20	4.3398e-18	123.954	65.1045	700.357	762.188	uc007ztg.2	Jam2
Nid1	28.1132	2.92566	0.830079	3.52456	0.00042419	0.0100419	1.89243	11.1608	36.3148	63.0847	uc007pmg.2	Nid1
Tnfrsf11b	27.1062	2.86033	0.756233	3.78234	0.00015536	0.0043236	5.6773	7.44052	49.8032	45.5037	uc007vrk.1	Tnfrsf11b
Has2	345.136	2.81211	0.369396	7.61272	2.68382e-14	3.5365e-12	50.1494	121.838	511.52	697.035	uc007vsl.2	Has2
Calcb	226.312	2.7791	0.369705	7.51707	5.60173e-14	7.20778e-12	37.8486	77.1953	345.509	444.696	uc009jih.2	Calcb
Jam2	19.9202	2.75301	0.884905	3.11108	0.00186404	0.0330422	2.83865	7.44052	34.2397	35.162	uc007ztf.1	Jam2
Cxcl5	18874.8	2.75273	0.227182	12.1168	8.60256e-34	1.34409e-30	4027.09	5727.34	34834.2	30910.5	uc008ybg.2	Cxcl5
Lgr6	224.643	2.72127	0.342367	7.94838	1.88965e-15	2.87043e-13	68.1275	50.2235	455.491	324.731	uc007csq.1	Lgr6
Exo1	460.494	2.70105	0.279575	9.66126	4.4041e-22	1.78399e-19	104.084	141.37	874.668	721.855	uc007dtu.2	Exo1
Gap43	55.6255	2.47746	0.591944	4.1853	2.84787e-05	0.000998307	24.6016	9.30064	116.207	72.3923	uc007zfv.1	Gap43
Mybl2	937.965	2.45275	0.240112	10.215	1.69862e-24	8.0773e-22	273.456	305.991	1764.9	1407.51	uc008nsl.1	Mybl2
Adamts15	1188.12	2.40682	0.251561	9.56755	1.09467e-21	4.1284e-19	422.012	332.033	2309.62	1688.81	uc009oqz.1	Adamts15
Zfpm2	58.3083	2.34047	0.519677	4.50371	6.67787e-06	0.000276651	18.9243	19.5314	107.907	86.8708	uc007vos.1	Zfpm2
Parvb	618.697	2.33086	0.253418	9.19768	3.65774e-20	1.02576e-17	231.823	178.572	1003.33	1061.06	uc007xby.1	Parvb
Slc41a2	60.5762	2.32412	0.507941	4.57558	4.74911e-06	0.000202105	19.8705	20.4614	94.4185	107.554	uc007gkf.1	Slc41a2
Cxcl1	5659.11	2.18534	0.254868	8.5744	9.96056e-18	2.13605e-15	2548.16	1531.82	9892.15	8664.33	uc008ybl.2	Cxcl1
Clspn	268.86	2.18458	0.311217	7.01947	2.22716e-12	2.51118e-10	78.5359	115.328	456.529	425.046	uc008utn.2	Clspn
Ppbp	25363.3	2.16768	0.205894	10.5281	6.41089e-26	3.69031e-23	8241.54	10227.9	40305.3	42678.4	uc008ybh.2	Ppbp
Slc7a8	348.606	2.16242	0.313034	6.90793	4.91762e-12	5.27295e-10	153.287	101.377	663.005	476.755	uc007txa.1	Slc7a8
Pik3r5	98.3971	2.14908	0.45204	4.75419	1.9924e-06	9.95019e-05	49.2032	23.2516	164.973	156.161	uc007jno.1	Pik3r5
Nsl1	140.151	2.1373	0.418926	5.10185	3.36354e-07	1.85793e-05	31.2251	72.545	233.452	223.382	uc011wyq.1	Nsl1
Mcm3	2185.55	2.10558	0.251011	8.38838	4.92876e-17	9.62604e-15	663.297	984.938	3968.69	3125.28	uc007alc.1	Mcm3
AB347565	32.9826	2.07812	0.683797	3.0391	0.00237289	0.0393813	7.56973	17.6712	51.8783	54.8113	uc012fna.1	AB347565
Ncapg	252.747	2.05935	0.35047	5.87596	4.20401e-09	3.21533e-07	69.0738	126.489	467.942	347.483	uc008xjf.2	Ncapg
Lrr1	35.7661	2.03452	0.6699	3.03705	0.0023891	0.0395831	8.51594	19.5314	68.4794	46.5379	uc007nrq.1	Lrr1
Il23a	164.679	2.01729	0.348393	5.79027	7.02725e-09	5.19304e-07	71.9124	58.5941	238.64	289.569	uc007hmc.1	Il23a
Krt18	6700.91	2.01604	0.258735	7.79191	6.60057e-15	9.13803e-13	1995.57	3317.54	9603.71	11886.8	uc007xuj.2	Krt18
Tnfsf15	333.201	2.00689	0.297309	6.75018	1.47659e-11	1.49532e-09	137.201	128.349	627.727	439.525	uc008thc.2	Tnfsf15
Nasp	162.544	1.9984	0.370968	5.38699	7.16489e-08	4.42726e-06	48.257	81.8457	280.143	239.929	uc008ugz.1	Nasp
Podxl	543.668	1.96012	0.246773	7.94301	1.97341e-15	2.95659e-13	221.415	223.215	908.908	821.136	uc009bgh.2	Podxl
Ccbe1	1919.38	1.94344	0.207903	9.34782	8.94755e-21	2.79598e-18	781.574	802.646	3140.71	2952.57	uc008ffr.1	Ccbe1
Muc4	135.424	1.89081	0.42528	4.44603	8.74723e-06	0.000353039	35.01	79.9855	189.875	236.826	uc012aeq.1	Muc4
Pole	343.528	1.87414	0.285549	6.5633	5.26299e-11	4.87808e-09	143.825	150.67	614.239	465.379	uc008yqm.2	Pole
Padi2	221.013	1.85658	0.33299	5.57549	2.46832e-08	1.6562e-06	90.8367	100.447	277.03	415.739	uc008vni.2	Padi2
Slfn9	348.511	1.83503	0.319227	5.74837	9.01083e-09	6.5701e-07	112.6	192.523	613.202	475.721	uc007kob.1	Slfn9
Mmp9	135.471	1.82533	0.369273	4.94305	7.6911e-07	4.06365e-05	68.1275	51.1535	201.288	221.314	uc008nwt.3	Mmp9
Neil3	70.1193	1.82116	0.478692	3.80445	0.000142118	0.0040164	27.4403	34.4124	126.583	92.0417	uc009lsa.2	Neil3
Kif18b	280.089	1.82116	0.328866	5.53769	3.06483e-08	2.00719e-06	88.9443	158.111	456.529	416.773	uc007lsy.2	Kif18b
Col1a2	54.1366	1.82039	0.550706	3.30555	0.000947904	0.0196722	19.8705	27.9019	62.254	106.52	uc009avm.2	Col1a2
Klhl23	70.6966	1.80146	0.545429	3.30283	0.000957159	0.0197518	44.4721	18.6013	143.184	76.529	uc008jys.2	Klhl23
Rrm2	3426.07	1.80118	0.274747	6.55578	5.53516e-11	5.08723e-09	1100.45	1955	5992.98	4655.86	uc007ner.2	Rrm2
Ercc6l	613.282	1.79064	0.315711	5.67178	1.41325e-08	9.9721e-07	181.673	368.305	1031.34	871.81	uc009tyk.2	Ercc6l
Foxm1	740.728	1.78585	0.259914	6.87095	6.37764e-12	6.64307e-10	278.187	387.837	1260.64	1036.24	uc009edl.1	Foxm1
Aunip	61.9367	1.77192	0.543622	3.25947	0.00111621	0.0217999	16.0857	39.9928	105.832	85.8366	uc008vfg.1	Aunip
Kif14	285.561	1.75055	0.393042	4.45386	8.43418e-06	0.000342917	70.02	191.593	483.506	397.124	uc007cuv.2	Kif14
Ddah1	223.887	1.74718	0.311885	5.60199	2.11903e-08	1.46682e-06	109.761	95.7966	376.636	313.355	uc008rqr.2	Ddah1
Rad54b	126.607	1.73632	0.437608	3.96776	7.25523e-05	0.00227365	35.01	81.8457	221.002	168.571	uc008rzs.2	Rad54b
Plk1	88.6904	1.72656	0.47352	3.64622	0.000266129	0.00685711	25.5478	56.7339	150.447	122.033	uc009jop.2	Plk1
Tigit	53.0899	1.70951	0.520274	3.28579	0.00101697	0.0205438	25.5478	24.1817	80.9301	81.6999	uc012afs.1	Tigit
Ccnb1ip1	83.2361	1.70843	0.471387	3.62425	0.000289803	0.00733697	49.2032	28.832	153.56	101.349	uc011zjw.1	Ccnb1ip1
Gsg2	228.63	1.70838	0.356922	4.78643	1.69772e-06	8.63629e-05	71.9124	142.3	368.336	331.97	uc007jzz.2	Gsg2
Iqgap3	401.738	1.70498	0.31744	5.37102	7.82944e-08	4.78383e-06	135.309	241.817	691.019	538.806	uc008pty.1	Iqgap3
Ccl2	89.3411	1.70278	0.579005	2.94087	0.00327293	0.0497858	13.247	70.6849	125.545	147.887	uc007kmp.1	Ccl2
Ctsz	503.806	1.69378	0.27366	6.18935	6.04126e-10	5.04376e-08	193.974	281.81	812.414	727.026	uc008ofd.2	Ctsz
Itga2	1534.07	1.68294	0.223333	7.53558	4.86154e-14	6.32984e-12	811.853	645.465	2317.92	2361.02	uc007rxw.1	Itga2
Zmynd19	55.3702	1.6819	0.529573	3.17596	0.00149341	0.0278253	33.1176	19.5314	79.8926	88.9391	uc008ipo.2	Zmynd19
Prr11	449.659	1.66511	0.334623	4.97609	6.48823e-07	3.47852e-05	137.201	293.9	740.822	626.711	uc007kth.2	Prr11
Chaf1a	315.619	1.65459	0.306458	5.39906	6.69904e-08	4.18287e-06	117.331	186.943	486.618	471.584	uc008dar.1	Chaf1a
Slc7a11	1410.9	1.64489	0.251119	6.55025	5.74417e-11	5.23533e-09	777.789	589.661	2476.67	1799.47	uc008pdi.1	Slc7a11
Tnfrsf1b	147.557	1.63468	0.373867	4.37235	1.22914e-05	0.000483473	88.9443	54.8738	208.551	237.86	uc008vrt.1	Tnfrsf1b
Hells	2817.44	1.63328	0.25332	6.4475	1.13708e-10	1.01108e-08	1075.85	1671.33	4725.08	3797.49	uc008hjt.1	Hells
Asf1b	362.211	1.59659	0.355566	4.49028	7.11296e-06	0.000293564	109.761	250.187	604.901	483.994	uc009mlk.1	Asf1b
AK134344	16262.4	1.58864	0.229473	6.92297	4.4227e-12	4.78922e-10	9425.26	6806.21	26913.4	21904.9	uc029ryu.1	AK134344
Casc5	205.458	1.58682	0.355771	4.46022	8.18749e-06	0.00033538	90.8367	114.398	387.012	229.587	uc008lta.1	Casc5
Mastl	653.124	1.58439	0.298247	5.31236	1.08215e-07	6.46766e-06	237.5	415.739	1111.23	848.024	uc008iob.2	Mastl
Mcm2	2460.82	1.56293	0.273615	5.71213	1.11571e-08	8.02799e-07	881.873	1607.15	3872.2	3482.07	uc009cvx.2	Mcm2
Dlx2	221.127	1.55629	0.333611	4.66498	3.08649e-06	0.000139491	127.739	96.7267	389.087	270.954	uc008kax.2	Dlx2
Dock5	428.535	1.54216	0.262851	5.86703	4.43677e-09	3.36979e-07	223.307	214.845	576.887	699.103	uc007ull.1	Dock5
Cldn7	86.6617	1.53813	0.505608	3.04215	0.00234899	0.0391629	22.7092	66.0346	120.358	137.545	uc007jtb.2	Cldn7
Ankrd1	267.871	1.53341	0.346872	4.42066	9.83995e-06	0.000392772	94.6216	180.432	351.735	444.696	uc008hhh.1	Ankrd1
Mcm4	4385.62	1.52098	0.220688	6.892	5.50142e-12	5.78549e-10	2010.71	2522.33	7129.12	5880.32	uc007yhr.2	Mcm4
Fbxo5	466.578	1.51709	0.365356	4.15235	3.29078e-05	0.00112473	135.309	347.844	776.099	607.061	uc007egj.1	Fbxo5
Atad2	120.823	1.50706	0.397656	3.78984	0.000150741	0.0042382	68.1275	57.664	216.851	140.648	uc007vtf.1	Atad2
Kif11	1533.75	1.49376	0.30873	4.8384	1.30885e-06	6.81663e-05	511.903	1095.62	2494.31	2033.19	uc008hin.1	Kif11
Ndc1	712.514	1.48771	0.237712	6.25843	3.88863e-10	3.32266e-08	351.046	398.068	1112.27	988.672	uc008tzt.1	Ndc1
Pbk	421.94	1.47869	0.384127	3.84949	0.000118363	0.00346132	114.492	331.103	669.23	572.933	uc007ujo.1	Pbk
Kntc1	720.362	1.4734	0.281309	5.23765	1.62636e-07	9.60752e-06	284.811	478.053	1130.95	987.638	uc008zoo.1	Kntc1
Fam64a	230.448	1.47239	0.371817	3.95997	7.4958e-05	0.00231586	81.3746	162.761	399.463	278.193	uc007jxz.1	Fam64a
Xrcc2	340.024	1.47234	0.276827	5.31862	1.04555e-07	6.3178e-06	186.405	173.922	547.835	451.935	uc008wta.1	Xrcc2
Cdk1	1337.95	1.4659	0.33778	4.33981	1.42604e-05	0.000545334	398.357	1024	2080.32	1849.11	uc007fmr.1	Cdk1
Ncapg2	1010.45	1.46323	0.27106	5.3982	6.73115e-08	4.18287e-06	410.658	664.996	1625.87	1340.29	uc007pht.1	Ncapg2
Id3	1136.9	1.46091	0.257353	5.67667	1.3734e-08	9.75384e-07	480.678	731.031	1793.95	1541.96	uc012dnf.1	Id3
Cdca8	243.119	1.4546	0.376903	3.85936	0.000113686	0.00335143	78.5359	181.363	325.796	386.782	uc008urj.2	Cdca8
Irg1	63.7341	1.44518	0.476909	3.03029	0.00244316	0.0403029	34.0638	34.4124	94.4185	92.0417	uc007uwf.2	Irg1
Rpa2	411.352	1.43675	0.290435	4.94687	7.54148e-07	4.00394e-05	172.211	271.579	603.863	597.754	uc008vbu.1	Rpa2
Brip1	171.731	1.42415	0.355225	4.00915	6.09377e-05	0.00195447	80.4283	106.027	294.669	205.801	uc007ksf.2	Brip1
Mki67	4284.31	1.42318	0.300615	4.73422	2.19902e-06	0.000106846	1500.7	3153.85	7027.43	5455.28	uc009kem.2	Mki67
Mcm7	4920.91	1.40242	0.23463	5.97717	2.27052e-09	1.82593e-07	2213.2	3189.19	7692.51	6588.73	uc009aeu.1	Mcm7
Stxbp6	314.617	1.40059	0.300391	4.66254	3.12327e-06	0.000140114	145.717	199.964	513.595	399.192	uc007nmc.1	Stxbp6
Igfbp3	28184.2	1.39809	0.196542	7.11344	1.1319e-12	1.33114e-10	16428.2	14581.5	42136.6	39590.3	uc007hzi.2	Igfbp3
Sgol1	172.737	1.39202	0.43181	3.22369	0.00126551	0.0242398	49.2032	141.37	265.617	234.758	uc008czq.2	Sgol1
Dhfr	767.578	1.38211	0.262449	5.26621	1.39271e-07	8.27832e-06	341.584	509.675	1177.64	1041.42	uc007rkl.1	Dhfr
Zwilch	299.004	1.37284	0.328457	4.17966	2.91944e-05	0.00102013	117.331	215.775	440.966	421.944	uc009qbm.2	Zwilch
Ctgf	4241.37	1.36694	0.197947	6.90556	5.0004e-12	5.30965e-10	2309.71	2430.26	6168.33	6057.17	uc011xbr.1	Ctgf
Bub1b	782.006	1.36494	0.347926	3.92307	8.7426e-05	0.00266345	245.07	629.654	1214.99	1038.31	uc008lse.2	Bub1b
Dok2	123.259	1.35071	0.385886	3.50028	0.000464771	0.0109552	71.9124	66.9646	144.222	209.938	uc007uoy.1	Dok2
Hirip3	561.437	1.34992	0.291885	4.62484	3.74896e-06	0.000163356	233.715	398.998	864.292	748.743	uc012ftw.1	Hirip3
Ccnd1	3658.36	1.33479	0.199856	6.67875	2.4099e-11	2.29192e-09	2004.09	2150.31	5297.81	5181.22	uc009kqt.1	Ccnd1
Esco2	207.484	1.32861	0.436037	3.04702	0.00231123	0.0387699	56.773	179.502	329.946	263.715	uc007ujp.2	Esco2
C330027C09Rik	483.349	1.3215	0.282143	4.68378	2.81628e-06	0.000128526	217.63	334.823	730.446	650.497	uc007zkb.1	C330027C09Rik
Zfp367	477.205	1.31797	0.319355	4.12698	3.67555e-05	0.00124843	188.297	358.075	766.761	595.685	uc007qyj.1	Zfp367
Anln	1896.3	1.30046	0.319478	4.07056	4.69002e-05	0.00154969	649.104	1541.12	2754.74	2640.25	uc009ook.2	Anln
Gda	771.255	1.29799	0.238298	5.4469	5.12542e-08	3.24027e-06	492.032	399.928	1135.1	1057.96	uc008gyx.1	Gda
Shcbp1	468.534	1.2976	0.376342	3.44793	0.000564896	0.0128983	141.932	399.928	711.77	620.506	uc009kua.1	Shcbp1
Ncaph	495.988	1.296	0.273851	4.73251	2.21761e-06	0.000106846	231.823	342.264	720.071	689.795	uc008met.2	Ncaph
Cdca7	1226.7	1.29093	0.228522	5.64903	1.6136e-08	1.13128e-06	741.833	681.737	1932.99	1550.23	uc008kbx.1	Cdca7
C3	4361.48	1.28701	0.206296	6.23864	4.41379e-10	3.74214e-08	2312.55	2758.57	6288.69	6086.13	uc008deg.2	C3
Wfdc2	760.814	1.28422	0.358268	3.58453	0.00033768	0.00832388	236.554	649.185	1018.89	1138.63	uc008nve.1	Wfdc2
Melk	391.575	1.2667	0.294871	4.29578	1.74079e-05	0.00065202	183.566	276.229	614.239	492.268	uc008srv.1	Melk
Cenpe	1248.31	1.26587	0.336844	3.75804	0.000171248	0.00469408	422.012	1044.46	1971.38	1555.4	uc008rkz.1	Cenpe
Arhgap31	138.975	1.26581	0.352166	3.59436	0.000325193	0.00807798	85.1594	78.1254	202.325	190.288	uc007zfg.1	Arhgap31
Prkg2	246.904	1.25529	0.296156	4.2386	2.24922e-05	0.000817265	135.309	156.251	333.059	362.996	uc008ygj.2	Prkg2
Cenph	230.797	1.25377	0.426403	2.94033	0.00327863	0.0498033	65.2889	207.404	316.458	334.039	uc007rrn.1	Cenph
Bard1	404.199	1.25228	0.291191	4.30053	1.70391e-05	0.0006404	273.456	204.614	663.005	475.721	uc007bjm.2	Bard1
Iqgap2	143.833	1.25163	0.395071	3.16812	0.00153427	0.0285379	108.815	61.3842	235.527	169.605	uc007rmo.1	Iqgap2
Ska3	124.003	1.24838	0.406876	3.0682	0.00215354	0.0369174	51.0957	95.7966	184.687	164.434	uc007udp.1	Ska3
Aspm	308.312	1.23814	0.407193	3.04067	0.00236055	0.039236	91.7829	275.299	487.656	378.508	uc007cwh.1	Aspm
Entpd3	520.296	1.2168	0.261301	4.65669	3.21327e-06	0.000142282	277.241	348.774	658.854	796.315	uc009scq.2	Entpd3
Rassf2	209.566	1.2023	0.329103	3.65327	0.000258921	0.00675851	108.815	145.09	332.021	252.339	uc008mmf.2	Rassf2
Chrnb1	476.288	1.20148	0.26093	4.60461	4.13247e-06	0.000179352	258.317	319.012	615.277	712.547	uc007jrq.2	Chrnb1
Gsr	2395.39	1.20086	0.214206	5.60611	2.06925e-08	1.44149e-06	1304.83	1599.71	3285.97	3391.06	uc009lkf.1	Gsr
Gata6	338.348	1.19908	0.279564	4.28911	1.79389e-05	0.000667339	189.243	221.355	517.745	425.046	uc008ebk.1	Gata6
AB347501	103.449	1.19545	0.397525	3.00724	0.00263632	0.042402	67.1813	58.5941	158.748	129.272	uc029wlz.1	AB347501
Atic	1423.84	1.18418	0.25789	4.59181	4.39423e-06	0.000188469	667.082	1073.29	1993.16	1961.83	uc007bjt.2	Atic
Slc4a11	740.402	1.1787	0.290452	4.05817	4.94577e-05	0.00162438	585.708	321.802	1018.89	1035.21	uc008mjv.1	Slc4a11
Ly75	1553.2	1.17264	0.247247	4.74281	2.10773e-06	0.000102912	1131.67	777.534	2336.6	1967	uc008jud.1	Ly75
Rbm38	246.443	1.17171	0.294971	3.97228	7.11878e-05	0.00225023	155.179	147.88	364.186	318.526	uc008odh.1	Rbm38
Mlph	191.351	1.15553	0.320768	3.60239	0.000315301	0.00790927	105.976	131.139	262.504	265.783	uc007bzm.2	Mlph
Syde2	263.243	1.15175	0.315986	3.64495	0.000267446	0.00686632	127.739	199.034	379.749	346.449	uc008rqv.2	Syde2
Zik1	337.928	1.14695	0.295187	3.88551	0.000102116	0.00306823	167.48	252.978	467.942	463.311	uc009fdf.1	Zik1
Set	398.904	1.14582	0.270757	4.23192	2.31705e-05	0.000839126	215.737	280.879	532.271	566.728	uc008jay.2	Set
Zcwpw1	294.293	1.136	0.300905	3.77527	0.000159835	0.0044256	150.448	217.635	427.477	381.611	uc009adz.2	Zcwpw1
Rab32	1723.55	1.1309	0.248273	4.55507	5.23684e-06	0.00022114	852.54	1308.6	2418.57	2314.49	uc007ejg.1	Rab32
Dusp9	743.063	1.12904	0.245736	4.59454	4.33712e-06	0.000186752	531.773	400.858	1018.89	1020.73	uc009tmb.1	Dusp9
Prim1	955.992	1.12715	0.279063	4.03905	5.36682e-05	0.00174693	441.883	758.933	1414.2	1208.95	uc011xpx.2	Prim1
Chaf1b	304.493	1.11885	0.306487	3.65055	0.000261676	0.00676584	154.233	229.726	459.642	374.372	uc008aac.1	Chaf1b
Kcna4	154.006	1.11736	0.347085	3.21927	0.00128519	0.0244455	108.815	85.5659	224.114	197.528	uc008llu.2	Kcna4
Dck	1508.35	1.11688	0.214209	5.21396	1.84846e-07	1.06966e-05	935.807	968.197	2191.34	1938.05	uc008yah.1	Dck
4930579G24Rik	210.874	1.10619	0.370834	2.98297	0.00285466	0.0451829	87.0519	180.432	309.195	266.817	uc008pnu.2	4930579G24Rik
Padi1	879.796	1.10489	0.227348	4.85992	1.17432e-06	6.14521e-05	595.17	521.766	1222.25	1179.99	uc008vnh.1	Padi1
Krt8	14533.4	1.10351	0.210983	5.23035	1.69185e-07	9.89505e-06	8146.92	10315.3	18809	20862.4	uc007xui.1	Krt8
Rfc5	821.705	1.09744	0.238819	4.59527	4.32188e-06	0.000186752	520.419	526.416	1253.38	986.604	uc008zfs.1	Rfc5
Pola1	501.484	1.09191	0.281084	3.88465	0.000102477	0.00307067	253.586	386.907	734.597	630.847	uc009tss.2	Pola1
Aff2	159.626	1.08592	0.333474	3.25639	0.0011284	0.0219988	100.299	104.167	219.964	214.074	uc009tjb.1	Aff2
Diap3	280.595	1.08398	0.326055	3.32452	0.000885708	0.0185931	150.448	209.264	462.754	299.911	uc007uub.1	Diap3
Ogfrl1	297.069	1.08181	0.302005	3.5821	0.000340845	0.00832388	157.072	224.146	439.928	367.132	uc007amb.1	Ogfrl1
Hmgb2	2496.65	1.08139	0.24415	4.42919	9.45863e-06	0.000378934	1295.37	1909.42	3698.92	3082.88	uc009lsx.2	Hmgb2
Zfp296	143.887	1.07839	0.354438	3.04253	0.002346	0.0391629	103.138	81.8457	208.551	182.015	uc009fmj.2	Zfp296
Csf3	595.396	1.07796	0.258051	4.17731	2.9497e-05	0.00102626	443.775	321.802	823.827	792.179	uc007lgy.1	Csf3
Hoxb7	313.278	1.0671	0.285534	3.7372	0.000186083	0.00506266	177.889	226.936	397.388	450.901	uc007lbr.1	Hoxb7
Cks1b	970.946	1.06703	0.287103	3.71656	0.000201955	0.00545379	439.99	814.736	1321.86	1307.2	uc008pzl.1	Cks1b
Fstl1	2301.91	1.06415	0.253931	4.19071	2.78085e-05	0.000981102	1134.51	1844.32	3154.2	3074.6	uc007zej.1	Fstl1
Ltf	4818.2	1.05638	0.204936	5.15469	2.5405e-07	1.41763e-05	2861.36	3396.6	6565.72	6449.12	uc009rvj.1	Ltf
Exosc2	933.657	1.05357	0.242283	4.34849	1.37077e-05	0.000526039	517.58	696.618	1310.45	1209.99	uc008jdy.1	Exosc2
Slc1a5	709.556	1.05345	0.250565	4.20429	2.61909e-05	0.00093306	391.733	531.067	989.838	925.587	uc009fib.1	Slc1a5
Mis18a	472.082	1.05271	0.287349	3.66351	0.000248782	0.0065407	235.608	378.536	657.817	616.369	uc007zwj.1	Mis18a
Cdc25a	621.731	1.04737	0.240221	4.36002	1.30051e-05	0.000500834	374.701	436.2	834.203	841.819	uc009rsw.1	Cdc25a
Steap1	360.926	1.0458	0.289909	3.60734	0.000309357	0.00779593	189.243	281.81	477.28	495.37	uc008wjb.2	Steap1
D17H6S56E-5	268.283	1.04028	0.289405	3.59453	0.000324978	0.00807798	191.136	159.971	368.336	353.688	uc008cev.2	D17H6S56E-5
Spdl1	487.818	1.03514	0.316798	3.26753	0.00108492	0.0213799	214.791	425.039	665.08	646.36	uc007ilc.2	Spdl1
Adarb2	190.412	1.01609	0.332341	3.05736	0.00223293	0.0377458	104.084	147.88	266.654	243.031	uc007pkh.2	Adarb2
Topbp1	3592.25	1.0082	0.208914	4.82589	1.39381e-06	7.22468e-05	2250.1	2521.4	5167.08	4430.41	uc009rgl.1	Topbp1
Ifit2	354.827	1.00726	0.330843	3.04452	0.00233051	0.0390334	158.018	313.432	485.581	462.277	uc008hgn.2	Ifit2
Zc3h10	189.615	1.00705	0.333134	3.02295	0.00250322	0.0411077	104.084	147.88	239.678	266.817	uc007hni.1	Zc3h10
Cnnm4	970.384	0.998292	0.233311	4.27881	1.87895e-05	0.000696451	723.855	571.06	1311.48	1275.14	uc007aqg.2	Cnnm4
Timm10	372.504	0.995561	0.269328	3.69647	0.000218621	0.00584611	222.361	275.299	494.919	497.439	uc008kjh.2	Timm10
Cenpq	496.789	0.993374	0.257857	3.85242	0.000116954	0.0034293	290.488	373.886	654.704	668.078	uc008con.1	Cenpq
Mdc1	2157.32	0.977802	0.206144	4.74329	2.10278e-06	0.000102912	1389.04	1516.93	2896.88	2826.4	uc008cir.1	Mdc1
Stmn1	1239.13	0.977539	0.308976	3.1638	0.00155721	0.028769	533.666	1135.61	1771.13	1516.1	uc008vfc.2	Stmn1
Plat	2295.53	0.974872	0.226217	4.30946	1.63652e-05	0.000617195	1369.17	1727.13	2753.7	3332.11	uc009ldx.3	Plat
Bcl2	483.192	0.958966	0.247454	3.87533	0.000106482	0.00317327	320.767	335.753	655.742	620.506	uc007cgw.3	Bcl2
BC057675	4059.52	0.956359	0.199615	4.79101	1.65946e-06	8.48108e-05	2704.28	2818.1	5565.5	5150.2	uc033gmj.1	BC057675
Hmgcll1	458.839	0.955144	0.286633	3.33229	0.000861337	0.0182612	241.285	383.187	591.413	619.471	uc009qsx.1	Hmgcll1
Dusp1	2882.3	0.951985	0.200635	4.74485	2.08662e-06	0.000102799	1973.81	1955	3868.05	3732.34	uc008bee.2	Dusp1
Icam1	766.175	0.948512	0.239402	3.96201	7.43222e-05	0.00230272	470.269	575.71	952.486	1066.24	uc009ojx.1	Icam1
Ccdc14	297.012	0.945956	0.279279	3.38713	0.000706269	0.015511	189.243	216.705	397.388	384.713	uc007zbb.2	Ccdc14
Dnaaf2	275.599	0.942153	0.31396	3.00087	0.00269208	0.0429203	145.717	231.586	357.96	367.132	uc007nrt.2	Dnaaf2
Fth1	104936	0.937521	0.190158	4.93023	8.21324e-07	4.31867e-05	73018.5	70963.9	138671	137089	uc008got.2	Fth1
Il18rap	656.778	0.936586	0.254697	3.67726	0.000235752	0.00624315	511.903	389.697	788.55	936.963	uc007auk.2	Il18rap
Sox4	5220.47	0.934402	0.198285	4.71241	2.448e-06	0.000116408	3572.91	3600.28	7172.69	6535.99	uc007pyk.1	Sox4
Itpripl2	19795.8	0.93376	0.205871	4.53566	5.74243e-06	0.000238802	14948.3	12260.1	27260	24714.7	uc009jjx.1	Itpripl2
Prim2	344.044	0.929014	0.296081	3.1377	0.00170277	0.0306303	189.243	284.6	479.356	422.978	uc007anq.2	Prim2
Lamb1	6329.73	0.928196	0.218735	4.24346	2.20095e-05	0.000802394	5005.48	3716.54	8360.71	8236.18	uc007nhd.1	Lamb1
Sema3c	5095.07	0.927911	0.276698	3.35351	0.000797936	0.0171669	2423.26	4598.24	7066.86	6291.93	uc008wnl.1	Sema3c
Cdca7l	606.158	0.927233	0.299948	3.09132	0.0019927	0.0349032	292.381	543.158	816.564	772.529	uc007pid.1	Cdca7l
Ifrd2	837.584	0.920471	0.231942	3.96855	7.23127e-05	0.00227266	615.987	542.228	1165.19	1026.94	uc009rmd.1	Ifrd2
Ncapd2	1201.77	0.917412	0.298828	3.07003	0.00214037	0.0367491	551.644	1112.36	1649.73	1493.35	uc009dtt.1	Ncapd2
Prmt6	236.083	0.916958	0.310183	2.95618	0.00311475	0.0482521	137.201	189.733	315.42	301.979	uc008rat.3	Prmt6
Cep97	600.308	0.913788	0.255035	3.58299	0.00033968	0.00832388	391.733	440.851	889.194	679.454	uc007zlr.2	Cep97
Ccne1	848.686	0.912334	0.267151	3.41505	0.000637712	0.014234	456.076	721.73	1163.11	1053.83	uc009gkr.1	Ccne1
Tfap4	293.519	0.912207	0.28815	3.16573	0.00154694	0.0286426	220.468	186.943	420.214	346.449	uc007xzv.1	Tfap4
Prss22	1182.81	0.908148	0.220756	4.11381	3.89175e-05	0.00130565	839.293	805.436	1430.8	1655.72	uc012amb.1	Prss22
Akr1b3	11141.8	0.906471	0.262516	3.45301	0.000554364	0.0127109	5631.88	9872.63	15614.3	13448.4	uc009bgy.2	Akr1b3
Tnfsf9	367.824	0.905521	0.262131	3.45446	0.000551386	0.0126691	248.855	263.208	485.581	473.653	uc008ded.1	Tnfsf9
Med18	252.125	0.901535	0.302766	2.97766	0.00290454	0.0458398	166.534	185.083	372.486	284.398	uc008vbi.2	Med18
Gtpbp10	2176.07	0.894197	0.207163	4.31639	1.58604e-05	0.000601091	1466.63	1578.32	2947.73	2711.61	uc008wis.1	Gtpbp10
Mapk11	603	0.894045	0.244885	3.65088	0.000261345	0.00676584	453.237	390.627	732.522	835.614	uc007xfp.2	Mapk11
Adam12	1300.02	0.889394	0.233886	3.80269	0.000143136	0.00403473	1046.51	776.604	1701.61	1675.36	uc009kdp.2	Adam12
Nop56	3939.75	0.888518	0.199847	4.446	8.74838e-06	0.000353039	2757.27	2769.73	5341.39	4890.62	uc008mil.1	Nop56
Gpr125	1549.01	0.881336	0.209371	4.20945	2.55991e-05	0.000917957	1091.93	1088.18	1967.23	2048.7	uc008xjz.2	Gpr125
Ttf2	494.573	0.865524	0.256964	3.36827	0.000756419	0.0164472	310.359	390.627	663.005	614.3	uc008qrb.2	Ttf2
Rnf219	531.206	0.864452	0.259766	3.32781	0.000875324	0.0184459	321.713	431.55	707.62	663.941	uc007uxc.1	Rnf219
Ppa1	2725.18	0.863155	0.20963	4.11751	3.82988e-05	0.00128925	1775.1	2091.71	3625.26	3408.64	uc007fge.1	Ppa1
Zc3hav1l	970.682	0.858751	0.22453	3.82466	0.000130951	0.00376899	642.481	737.541	1266.87	1235.84	uc009bjx.2	Zc3hav1l
Swap70	1568.17	0.853901	0.219379	3.89236	9.92743e-05	0.00299108	1053.14	1181.18	2183.04	1855.31	uc009jfb.2	Swap70
Fscn1	8899.54	0.847619	0.213822	3.96414	7.3662e-05	0.00228972	7137.31	5578.53	12079.3	10803	uc009ajl.1	Fscn1
Gsdmd	432.526	0.844863	0.259901	3.25071	0.00115118	0.0223235	286.703	332.033	518.783	592.583	uc007whh.1	Gsdmd
Pcna	6975.48	0.840934	0.222109	3.78614	0.000153008	0.00427991	4247.56	5748.73	9470.9	8434.74	uc008mml.1	Pcna
Pole4	729.322	0.83782	0.246209	3.40288	0.000666791	0.0147327	450.399	596.171	917.208	953.51	uc009clk.1	Pole4
Kif5c	781.506	0.832081	0.255841	3.25234	0.00114461	0.0222355	651.943	472.473	1095.67	905.938	uc008jpy.1	Kif5c
Zfp697	595.941	0.831016	0.241277	3.44424	0.000572675	0.0129945	453.237	404.578	797.888	728.06	uc012cui.1	Zfp697
Msh2	872.619	0.82868	0.268876	3.08201	0.00205606	0.0357506	480.678	776.604	1074.92	1158.28	uc008dvb.1	Msh2
Gbe1	975.562	0.821914	0.226557	3.62784	0.0002858	0.00726929	647.212	762.653	1272.06	1220.33	uc007zqu.2	Gbe1
Ruvbl1	1901.71	0.813027	0.265498	3.06227	0.00219665	0.0373056	1013.4	1745.73	2378.1	2469.61	uc009cvh.1	Ruvbl1
Ctps	4382.16	0.811089	0.211471	3.83547	0.000125324	0.0036454	2832.97	3530.52	5747.08	5418.05	uc008unj.2	Ctps
Dtwd1	473.935	0.808776	0.250925	3.22318	0.00126774	0.02424	368.078	320.872	603.863	602.925	uc008mdk.2	Dtwd1
Slc11a2	476.171	0.807281	0.259011	3.11678	0.00182837	0.0326214	309.413	383.187	642.253	569.831	uc007xrd.2	Slc11a2
Hspa1b	9659.48	0.805747	0.19599	4.11116	3.93681e-05	0.00131672	7376.7	6683.44	12201.8	12376	uc008ceo.1	Hspa1b
Fas	449.441	0.805597	0.258351	3.11823	0.00181944	0.032515	294.273	359.935	558.211	585.344	uc008hgi.2	Fas
Brinp3	1341.17	0.805522	0.212736	3.78648	0.000152794	0.00427991	990.688	961.687	1752.45	1659.85	uc007cxr.1	Brinp3
Spred2	506.683	0.804251	0.248502	3.23639	0.00121051	0.0233911	352.939	385.047	682.718	606.027	uc029rku.1	Spred2
Rps6ka2	418.583	0.797717	0.258011	3.0918	0.00198946	0.0349032	294.273	317.152	564.436	498.473	uc008aih.2	Rps6ka2
Farp1	935.877	0.796823	0.236316	3.37185	0.000746644	0.0162995	621.664	745.912	1081.14	1294.79	uc007vaa.1	Farp1
Ranbp1	5558.6	0.795713	0.228549	3.48159	0.00049844	0.0116027	3367.58	4759.14	7422.75	6684.91	uc007ymy.1	Ranbp1
Bend3	1001.82	0.791838	0.241606	3.2774	0.00104768	0.0208716	847.809	619.423	1296.96	1243.08	uc011xdl.1	Bend3
Nup85	1733.17	0.787393	0.240243	3.27749	0.00104735	0.0208716	1055.98	1487.17	2366.69	2022.85	uc007mhx.2	Nup85
2810004N23Rik	737.808	0.785429	0.260668	3.01314	0.00258556	0.0419559	435.259	648.255	948.335	919.382	uc009nxs.2	2810004N23Rik
AK018679	5060.58	0.776629	0.195799	3.96647	7.29464e-05	0.00227947	3699.7	3761.18	6344.72	6436.71	uc007zki.1	AK018679
Flrt2	8295.38	0.776548	0.20149	3.85402	0.000116193	0.00341614	6217.58	6012.87	11305.3	9645.76	uc007olc.2	Flrt2
Ugdh	2931.74	0.77289	0.204333	3.78249	0.000155265	0.0043236	2065.59	2263.78	3843.14	3554.46	uc008xns.1	Ugdh
Ppp1r10	1769.95	0.771078	0.214483	3.59506	0.000324315	0.00807798	1390.94	1224.89	2356.31	2107.65	uc033hdm.1	Ppp1r10
Hspd1	23149.3	0.769905	0.214809	3.58413	0.000338197	0.00832388	14643.6	19586.2	29325.8	29041.7	uc007bab.2	Hspd1
Prpf4	1743.75	0.768066	0.210038	3.6568	0.000255387	0.00669824	1281.18	1299.3	2312.73	2081.8	uc008ter.1	Prpf4
Ier3	3869.94	0.767516	0.210515	3.6459	0.00026646	0.00685711	3164.15	2564.19	4797.71	4953.7	uc008cio.1	Ier3
Lmnb1	1587.3	0.767509	0.248569	3.08771	0.00201707	0.0352408	932.969	1416.49	2077.21	1922.53	uc012bdd.2	Lmnb1
Ccdc86	1228.83	0.762323	0.222589	3.4248	0.000615248	0.0138172	989.742	833.338	1602	1490.25	uc008grj.2	Ccdc86
S100a8	597.925	0.758022	0.241843	3.13435	0.00172234	0.0309313	409.711	478.983	739.785	763.222	uc008qdd.1	S100a8
Rrp15	885.899	0.753048	0.233676	3.22261	0.00127028	0.0242461	587.6	731.961	1119.53	1104.5	uc007dzq.2	Rrp15
C1qbp	3675.25	0.750897	0.223045	3.36658	0.00076107	0.0165155	2322.01	3157.57	4649.33	4572.09	uc007jxf.1	C1qbp
Gins4	1065.58	0.750844	0.242363	3.09801	0.00194825	0.0343678	663.297	925.414	1345.72	1327.88	uc009ler.2	Gins4
Taf4b	1078.22	0.748605	0.217771	3.43758	0.000586948	0.0132633	827.939	781.254	1371.66	1332.02	uc008edl.2	Taf4b
Ets2	20301.5	0.748304	0.191932	3.8988	9.66701e-05	0.00292067	14893.4	15409.3	25928.8	24974.3	uc008ace.2	Ets2
Fermt2	544.549	0.747884	0.248136	3.01401	0.00257823	0.0419559	442.829	370.166	659.892	705.308	uc007tgq.1	Fermt2
Rbp1	851.889	0.744288	0.23336	3.18944	0.00142549	0.0266962	573.407	700.338	1042.75	1091.06	uc009rdj.1	Rbp1
Trim59	1953.43	0.73927	0.225781	3.27428	0.0010593	0.0209884	1267.93	1659.23	2555.53	2331.03	uc008pmd.2	Trim59
Zc3h12c	859.488	0.73873	0.229731	3.21563	0.00130157	0.0247139	660.459	627.793	1157.92	991.775	uc009plv.2	Zc3h12c
Bcar3	4288.12	0.738606	0.200927	3.67599	0.000236929	0.00625916	3376.1	3051.54	5517.78	5207.08	uc008req.2	Bcar3
Snx18	2018.1	0.734598	0.214957	3.41741	0.000632199	0.0141402	1421.22	1609.01	2708.05	2334.14	uc007rxg.2	Snx18
Met	10460	0.733302	0.194172	3.77656	0.000159008	0.00441387	7822.37	7892.53	13523.6	12601.4	uc009azr.1	Met
Wdr92	1586.8	0.729311	0.231399	3.15174	0.00162301	0.0295848	1013.4	1374.64	1998.35	1960.8	uc007icd.1	Wdr92
Gdpd5	594.636	0.726247	0.239197	3.03619	0.0023959	0.0395831	462.7	433.41	774.024	708.41	uc009ilo.1	Gdpd5
Ehbp1l1	938.949	0.723509	0.229982	3.14593	0.00165557	0.030061	774.005	642.674	1208.76	1130.35	uc008gew.2	Ehbp1l1
Nedd1	781.541	0.722273	0.241098	2.99577	0.00273753	0.043518	514.741	664.996	982.575	963.852	uc007gud.2	Nedd1
Gmps	5067.23	0.722272	0.218597	3.30413	0.000952716	0.0197181	3290.94	4358.28	6534.59	6085.09	uc008pke.1	Gmps
Gnpnat1	1164.38	0.715005	0.237443	3.01127	0.00260158	0.0420287	748.457	1014.7	1488.91	1405.45	uc007tgp.1	Gnpnat1
Dkc1	3822.33	0.713983	0.204616	3.48938	0.00048414	0.0113628	2728.89	3061.77	4987.58	4511.08	uc009tpo.2	Dkc1
Slc12a2	8989.25	0.71362	0.194768	3.66395	0.000248358	0.0065407	6959.42	6661.12	11500.4	10836.1	uc008ezm.2	Slc12a2
Bace2	1519.69	0.710967	0.215838	3.29399	0.00098776	0.0201551	1233.87	1071.43	1823	1950.46	uc008ade.2	Bace2
Rfc2	1465.9	0.710168	0.22975	3.09104	0.00199456	0.0349032	961.355	1263.03	1886.3	1752.93	uc008zwl.1	Rfc2
Pelp1	978.778	0.707339	0.222687	3.17638	0.00149126	0.0278253	700.2	786.834	1214.99	1213.09	uc007jup.2	Pelp1
Ttc7b	616.115	0.703656	0.237591	2.96163	0.0030602	0.0477537	493.925	443.641	770.912	755.983	uc007oss.2	Ttc7b
Ubqln2	2790.61	0.702212	0.206166	3.40605	0.000659113	0.0146221	2270.92	1978.25	3427.08	3486.21	uc009uqw.1	Ubqln2
Apex1	2583.32	0.701416	0.23353	3.00354	0.00266861	0.0426705	1615.19	2319.58	3184.29	3214.22	uc007tly.2	Apex1
Nradd	1229.82	0.70091	0.226033	3.10092	0.0019292	0.0340867	843.078	1030.51	1594.74	1450.95	uc009ruk.1	Nradd
Pwp2	1376.12	0.700028	0.212724	3.29077	0.000999126	0.0202735	1036.11	1061.2	1765.94	1641.24	uc007fxk.1	Pwp2
Wdr75	1118.2	0.699141	0.227431	3.07407	0.00211157	0.0364482	764.542	940.295	1426.65	1341.33	uc007awt.1	Wdr75
Nhlrc2	2451.77	0.698979	0.210319	3.32342	0.000889215	0.0186309	1988.95	1749.45	3205.04	2863.63	uc008hzc.1	Nhlrc2
Gprc5b	1493.96	0.696241	0.211914	3.28548	0.00101808	0.0205438	1149.65	1130.96	1931.95	1763.27	uc009jkx.2	Gprc5b
Nop2	4599.79	0.696199	0.196568	3.54177	0.000397454	0.0094705	3485.86	3536.1	5771.98	5605.23	uc009dtn.2	Nop2
Raph1	2370.41	0.696005	0.22992	3.02716	0.00246861	0.0406002	2076.94	1542.05	3141.75	2720.92	uc007bet.2	Raph1
Nt5e	2638.69	0.691549	0.210745	3.28146	0.00103272	0.0208008	2110.06	1926.16	3517.35	3001.18	uc009qyj.2	Nt5e
Wdr46	1419.67	0.690688	0.21089	3.27512	0.00105618	0.0209645	1073.95	1098.41	1723.4	1782.92	uc008cai.1	Wdr46
Srm	1061.49	0.689382	0.218448	3.15583	0.00160045	0.0293693	783.467	841.708	1322.9	1297.89	uc008vuw.1	Srm
Whsc1	2192.76	0.684378	0.219772	3.11404	0.00184544	0.0327655	1876.35	1488.1	2820.1	2586.47	uc012duv.1	Whsc1
Alyref	1834.53	0.679229	0.212616	3.19462	0.00140014	0.0263568	1310.51	1510.42	2189.26	2327.93	uc007mtl.1	Alyref
Msh6	6599.92	0.678513	0.195715	3.46684	0.000526624	0.0121769	4911.81	5239.98	8211.3	8036.58	uc008dvd.2	Msh6
Cct6a	17133.5	0.675088	0.202449	3.3346	0.000854222	0.0182118	11949.8	14443	21082.3	21058.9	uc029voy.2	Cct6a
Foxq1	1617.44	0.673073	0.219615	3.06479	0.0021782	0.0372233	1152.49	1341.15	2129.09	1847.04	uc007pzj.2	Foxq1
Thoc3	1059.43	0.669915	0.227596	2.94343	0.00324593	0.0495936	736.156	899.372	1330.16	1272.04	uc007qod.2	Thoc3
Micall2	895.426	0.667772	0.221852	3.00998	0.00261262	0.0421449	690.738	692.898	1085.29	1112.77	uc009agx.2	Micall2
Mgat4b	2207.85	0.666211	0.206943	3.21929	0.00128508	0.0244455	1611.41	1802.46	2692.48	2725.05	uc007iry.2	Mgat4b
Eri1	2879.7	0.660572	0.202919	3.25534	0.00113256	0.0220406	2126.15	2337.25	3557.81	3497.58	uc009lky.2	Eri1
Lrrc59	9940.43	0.660201	0.192695	3.42615	0.000612199	0.013777	7706.93	7702.79	12112.5	12239.5	uc007kze.1	Lrrc59
Nop58	6365.1	0.655186	0.199906	3.27747	0.0010474	0.0208716	4616.59	5271.6	7782.78	7789.41	uc007bdy.1	Nop58
Glud1	6574.66	0.65098	0.199477	3.26344	0.0011007	0.0216129	4814.35	5417.62	7824.29	8242.38	uc007tas.2	Glud1
Tubb5	31717	0.650455	0.194291	3.34783	0.000814458	0.0174661	23366.8	26004.6	38782.1	38714.4	uc008ciq.2	Tubb5
D10Wsu102e	1962.11	0.649618	0.211031	3.0783	0.00208183	0.0360268	1420.27	1635.05	2448.66	2344.48	uc007gkg.2	D10Wsu102e
Ccdc117	1638.88	0.645991	0.211803	3.04996	0.00228874	0.0385108	1204.53	1351.38	2034.67	1964.93	uc007hwp.2	Ccdc117
Phgdh	6130.33	0.643122	0.206432	3.11542	0.00183685	0.0327192	4413.15	5159.07	7935.3	7013.78	uc008qps.1	Phgdh
Rsl1d1	8352.37	0.641655	0.196373	3.26752	0.00108493	0.0213799	6224.21	6825.74	10352.8	10006.7	uc007yfb.1	Rsl1d1
Nop9	1341.62	0.640496	0.212096	3.01984	0.00252909	0.0414081	1029.48	1067.71	1655.96	1613.31	uc007uao.2	Nop9
Ddx21	13773.9	0.640407	0.192581	3.3254	0.000882925	0.0185703	10740.5	10791.5	17188.3	16375.1	uc007fhn.1	Ddx21
Lamc2	30394.3	0.640187	0.19528	3.27831	0.00104432	0.0208716	24214.6	23303.7	34925.5	39133.2	uc007czr.1	Lamc2
Utp20	5074.31	0.633778	0.19591	3.23504	0.00121624	0.0234604	4020.47	3934.17	6239.92	6102.67	uc007grx.2	Utp20
Trim28	7885.16	0.622343	0.194927	3.1927	0.00140949	0.0264419	6134.32	6286.31	9858.95	9261.05	uc009ffb.2	Trim28
Apobr	3112.66	0.618805	0.205843	3.0062	0.00264538	0.0424231	2372.16	2538.15	3523.57	4016.74	uc009jsb.1	Apobr
Polr2a	7575.4	0.617314	0.194006	3.18193	0.00146296	0.0273512	5999.01	5958.92	9326.68	9016.98	uc007jrk.2	Polr2a
Rrs1	2558.93	0.613886	0.206045	2.97938	0.00288834	0.04565	2143.18	1901.98	3155.24	3035.31	uc007agk.2	Rrs1
Hspa9	20486.4	0.612179	0.194689	3.14439	0.00166434	0.030061	15358	17049.9	24919.2	24618.6	uc008elv.2	Hspa9
Creb3l2	2593.06	0.607186	0.20517	2.95943	0.00308204	0.0479492	2164.94	1945.69	3063.93	3197.67	uc009bjf.2	Creb3l2
Lasp1	9227.91	0.606286	0.195871	3.09533	0.00196595	0.0345685	7318.03	7315.89	10607	11670.7	uc007lew.1	Lasp1
Nop14	4658.42	0.594069	0.198177	2.99767	0.00272049	0.0433101	3848.26	3577.03	5700.39	5508.02	uc008xcx.1	Nop14
AK086757	4111.61	0.587613	0.198379	2.96208	0.00305571	0.0477537	3184.02	3387.29	4998.99	4876.14	uc009bje.2	AK086757
Basp1	4066.89	0.586619	0.198787	2.95099	0.00316755	0.0488625	3131.97	3370.55	4854.77	4910.27	uc007vix.2	Basp1
Capn2	10306.4	0.573594	0.193719	2.96096	0.00306684	0.0477807	8503.64	8064.59	12156.1	12501.1	uc007dye.2	Capn2
Cers3	6008.26	-0.60487	0.197682	-3.05982	0.0022147	0.0374956	6949.96	7549.33	4648.3	4885.45	uc009hhv.2	Cers3
Sptbn2	8999.05	-0.611832	0.202885	-3.01566	0.00256418	0.041795	11847.6	9910.77	7069.97	7167.87	uc008gan.1	Sptbn2
Cst3	7180.11	-0.613927	0.193939	-3.16558	0.00154775	0.0286426	8746.82	8623.56	5693.12	5656.94	uc008mtt.2	Cst3
Ahnak2	5927.58	-0.631071	0.209782	-3.00822	0.00262779	0.0423272	8002.15	6405.35	4555.95	4746.87	uc007pfe.1	Ahnak2
Slc27a4	3854.61	-0.634052	0.201116	-3.15266	0.00161789	0.0295848	4882.47	4494.07	2917.64	3124.25	uc008jaf.1	Slc27a4
Mall	3528.75	-0.635527	0.213529	-2.9763	0.00291751	0.045978	4634.57	3952.77	2530.62	2997.04	uc008mfx.1	Mall
Id1	2189.37	-0.641099	0.21638	-2.96284	0.00304817	0.0477537	2954.09	2381.89	1722.36	1699.15	uc008ngf.2	Id1
Phkb	1772.5	-0.658022	0.212518	-3.09631	0.00195947	0.03451	2017.33	2322.37	1398.64	1351.67	uc009mqj.1	Phkb
Perp	66635.3	-0.66256	0.191045	-3.46809	0.000524178	0.012146	79492.5	83853.7	51206	51989.1	uc007emz.1	Perp
Cyp51	11056.9	-0.672057	0.197397	-3.4046	0.000662616	0.0146701	14145.9	13027.4	8125.18	8929.07	uc008wie.1	Cyp51
Ppp1r2	8332.13	-0.675493	0.201248	-3.35653	0.000789279	0.0170263	11003.5	9492.24	6221.25	6611.49	uc007yxd.1	Ppp1r2
Car13	1520.25	-0.675904	0.210269	-3.21448	0.00130682	0.0247706	1919.87	1820.14	1152.74	1188.27	uc008oqo.2	Car13
Aacs	4450.58	-0.680943	0.196987	-3.45679	0.000546657	0.0125869	5560.91	5402.74	3372.09	3466.56	uc008zrs.1	Aacs
Lmna	2458.07	-0.687653	0.223707	-3.07389	0.00211284	0.0364482	3447.06	2619.06	1807.44	1958.73	uc008pvj.3	Lmna
Jup	13680.6	-0.687882	0.223027	-3.0843	0.00204032	0.0355334	19734.3	14029.1	10573.8	10385.2	uc007lkz.2	Jup
Rab25	3334.49	-0.688909	0.210296	-3.2759	0.00105324	0.0209442	3794.33	4437.34	2395.74	2710.58	uc008pvn.1	Rab25
Blmh	6432.92	-0.69048	0.198328	-3.4815	0.000498606	0.0116027	8328.59	7558.63	4787.33	5057.12	uc007kge.2	Blmh
Pgk1	51273.6	-0.692723	0.19531	-3.54679	0.000389955	0.0093121	59382.6	67321.8	39119.4	39270.8	uc009ubo.2	Pgk1
Cdh13	1734.45	-0.698028	0.207628	-3.36192	0.000774024	0.0167634	2170.62	2121.48	1352.99	1292.72	uc009npl.2	Cdh13
Sfn	24029.7	-0.698191	0.20522	-3.40216	0.000668557	0.014742	32767.5	26699.4	17651.1	19000.9	uc008vdc.1	Sfn
Atp6v0d1	3787.18	-0.711453	0.200922	-3.54094	0.000398703	0.0094796	4480.33	4924.69	2818.03	2925.68	uc009ndg.1	Atp6v0d1
Wdr47	1945.55	-0.714271	0.21598	-3.30712	0.000942602	0.0195993	2655.08	2180.07	1473.34	1473.7	uc008qzj.2	Wdr47
Macc1	6367.87	-0.714783	0.217418	-3.2876	0.00101046	0.0204656	9040.15	6787.61	4761.39	4882.34	uc007pin.2	Macc1
Egfr	4158.1	-0.716498	0.223714	-3.20274	0.00136128	0.0257218	5960.21	4379.67	3025.54	3266.96	uc007ibo.1	Egfr
Cyp3a13	1593.37	-0.717408	0.221921	-3.23271	0.00122621	0.0236111	2189.54	1773.63	1157.92	1252.39	uc009aef.2	Cyp3a13
Plagl1	586.007	-0.724917	0.241101	-3.0067	0.00264103	0.0424155	776.843	683.597	439.928	443.661	uc007ekm.2	Plagl1
Maoa	3055.33	-0.736487	0.23324	-3.15763	0.00159057	0.0292371	3139.54	4497.79	2376.03	2207.97	uc009ssa.2	Maoa
Megf9	988.189	-0.736577	0.244453	-3.01317	0.00258537	0.0419559	1416.49	1053.76	795.813	686.693	uc008tib.1	Megf9
Krt6a	458747	-0.743281	0.225856	-3.29096	0.000998472	0.0202735	671942	476808	318718	367520	uc007xtv.1	Krt6a
Asprv1	19632.5	-0.745497	0.253476	-2.9411	0.00327047	0.0497858	30995.2	18194.8	14662.9	14677	uc009csf.1	Asprv1
Ide	11627	-0.763644	0.230153	-3.31798	0.000906697	0.0189247	12175	17093.7	7834.66	9404.8	uc008hil.1	Ide
Ttc39b	4166.67	-0.768614	0.259504	-2.96186	0.0030579	0.0477537	6641.49	3860.7	3099.21	3065.3	uc008tkq.1	Ttc39b
Dusp22	597.092	-0.770796	0.260508	-2.95882	0.00308824	0.0479774	876.196	629.654	428.515	454.003	uc007pyx.2	Dusp22
Fam84a	2263.8	-0.772689	0.230054	-3.35873	0.000783026	0.0169248	3238.9	2473.04	1517.96	1825.32	uc007nbn.1	Fam84a
Rhov	2225.63	-0.785966	0.22003	-3.57208	0.000354161	0.00858861	3126.3	2508.38	1539.75	1728.11	uc008ltm.2	Rhov
Hsd17b7	3801.72	-0.792322	0.204229	-3.87959	0.000104634	0.00312672	5138.9	4501.51	2695.6	2870.87	uc007dlp.1	Hsd17b7
Sc4mol	6810.74	-0.7992	0.200881	-3.97847	6.93601e-05	0.00219881	8865.1	8435.68	4626.51	5315.66	uc009lux.1	Sc4mol
L1cam	1091.2	-0.80779	0.217164	-3.71972	0.000199445	0.00539933	1406.08	1371.84	777.137	809.76	uc009tmv.1	L1cam
Arhgap40	451.137	-0.8165	0.264483	-3.08715	0.00202083	0.03525	630.18	520.836	295.706	357.825	uc012cih.1	Arhgap40
Csnk1a1	486.138	-0.819037	0.259736	-3.15335	0.0016141	0.0295702	676.544	564.549	383.899	319.56	uc008fcc.1	Csnk1a1
Acaa2	2798.71	-0.826156	0.240569	-3.43417	0.000594362	0.0134032	2936.11	4221.56	1827.15	2210.03	uc008fpt.1	Acaa2
Zfp772	682.989	-0.828765	0.237676	-3.48695	0.000488564	0.011442	944.323	803.576	486.618	497.439	uc009fcl.1	Zfp772
Cds1	441.843	-0.831058	0.264206	-3.14549	0.00165809	0.030061	626.395	505.025	296.744	339.21	uc008yio.1	Cds1
Clic3	2044.71	-0.835221	0.207202	-4.03094	5.55532e-05	0.00179759	2741.19	2500.01	1448.44	1489.21	uc008isd.1	Clic3
Mpp7	3380.42	-0.83606	0.201437	-4.15048	3.31779e-05	0.00113043	4167.13	4499.65	2361.5	2493.4	uc008dzs.2	Mpp7
Stom	5787.29	-0.839116	0.226269	-3.7085	0.000208493	0.00560267	8525.4	6323.51	3788.15	4512.11	uc008jkh.1	Stom
Slc5a8	356.538	-0.842406	0.284446	-2.96157	0.00306074	0.0477537	512.849	402.718	225.152	285.433	uc007grz.1	Slc5a8
Trim29	17713.8	-0.844108	0.211888	-3.98374	6.78401e-05	0.00215688	25756.9	19749	12517.2	12832.1	uc009pbi.2	Trim29
Dock8	555.201	-0.846911	0.252571	-3.35316	0.000798934	0.0171669	796.714	630.584	406.726	386.782	uc008hba.1	Dock8
Pltp	839.139	-0.852619	0.23088	-3.69291	0.000221702	0.00591404	1018.13	1142.12	562.361	633.95	uc008nwn.1	Pltp
Itpk1	543.436	-0.857976	0.257465	-3.3324	0.000861017	0.0182612	774.005	626.863	422.289	350.586	uc007ouj.1	Itpk1
Atp6v1b2	6014.8	-0.86074	0.23123	-3.72244	0.000197308	0.00535473	9212.36	6303.05	4260.25	4283.56	uc009lwx.2	Atp6v1b2
Tmprss13	1457.66	-0.860876	0.228444	-3.76843	0.000164276	0.00453472	2069.37	1690.86	944.185	1126.22	uc009pfr.1	Tmprss13
Cat	4045.07	-0.861946	0.197299	-4.36872	1.24976e-05	0.000488165	5248.66	5188.83	2856.42	2886.38	uc008liw.2	Cat
Il1f8	605.513	-0.86439	0.286404	-3.01807	0.00254386	0.0415257	977.441	585.941	409.839	448.832	uc008ion.1	Il1f8
Stard4	1278.33	-0.87369	0.258149	-3.38444	0.000713235	0.0156326	1290.64	2017.31	855.992	949.373	uc008ejr.1	Stard4
BC147260	1009.67	-0.877718	0.271739	-3.23001	0.00123787	0.0237936	1636.95	978.428	716.958	706.342	uc012bmp.1	BC147260
Usp53	1569.38	-0.884789	0.235296	-3.76032	0.000169698	0.00466328	2365.54	1706.67	1088.41	1116.91	uc008rez.1	Usp53
Csnk1a1	1061.24	-0.887273	0.256338	-3.46134	0.000537499	0.0124022	1664.39	1090.97	747.048	742.538	uc008fcf.1	Csnk1a1
Sprr2a3	1823.09	-0.892174	0.216682	-4.11744	3.83108e-05	0.00128925	2141.29	2597.67	1269.98	1283.41	uc008qdq.2	Sprr2a3
Cpa4	3367.67	-0.903063	0.206852	-4.36575	1.26686e-05	0.000491334	4748.11	4029.04	2355.27	2338.27	uc009bfo.1	Cpa4
Itpkc	4491.72	-0.904844	0.240143	-3.76793	0.000164605	0.00453472	7054.04	4657.76	2968.48	3286.61	uc009fvk.1	Itpkc
Abcc5	490.148	-0.908515	0.288715	-3.14675	0.00165096	0.0300443	507.172	771.953	299.857	381.611	uc007yps.1	Abcc5
Gabrp	2468.22	-0.909199	0.229362	-3.96404	7.36932e-05	0.00228972	3698.76	2743.69	1599.93	1830.49	uc007ikm.1	Gabrp
Pfkl	5839.88	-0.911471	0.208498	-4.37161	1.23333e-05	0.000483473	6868.58	8382.67	3893.99	4214.27	uc007fwo.2	Pfkl
Grhl3	1717.91	-0.913073	0.264617	-3.45055	0.000559456	0.0128008	2817.83	1670.4	1155.85	1227.57	uc008vgr.1	Grhl3
Insig1	3528.32	-0.915195	0.247205	-3.70217	0.000213766	0.00573028	3660.91	5561.78	2205.87	2684.72	uc012dtq.1	Insig1
Gstm5	504.84	-0.920579	0.256148	-3.59394	0.000325719	0.00807798	635.857	685.457	309.195	388.85	uc008qxs.1	Gstm5
Gstm2	489.957	-0.924676	0.302858	-3.05317	0.00226437	0.0381594	496.763	786.834	279.105	397.124	uc008qxw.1	Gstm2
Scnn1a	350.798	-0.931764	0.287394	-3.24212	0.00118646	0.0229668	481.624	438.99	199.213	283.364	uc009duk.2	Scnn1a
Notch3	3461.86	-0.934801	0.239164	-3.90862	9.2823e-05	0.0028122	5459.67	3631.9	2439.32	2316.55	uc008bvx.1	Notch3
Slc15a2	590.996	-0.937214	0.267902	-3.49835	0.000468148	0.011011	914.045	638.954	375.599	435.388	uc007zcv.2	Slc15a2
Dsp	83785.5	-0.93758	0.224509	-4.17613	2.96515e-05	0.00102626	129758	90424.6	57026.7	57932.5	uc007qdk.2	Dsp
Sowahc	2090.23	-0.941302	0.235658	-3.99436	6.48681e-05	0.00206841	3231.33	2266.57	1400.71	1462.32	uc011xed.1	Sowahc
Trib1	1621.91	-0.946915	0.321382	-2.94639	0.00321511	0.0493178	2995.72	1276.05	1153.77	1062.1	uc007vxx.1	Trib1
Trim62	465.162	-0.948236	0.320881	-2.95511	0.00312562	0.048352	800.499	425.039	354.848	280.262	uc008uvo.1	Trim62
Atp11b	227.704	-0.949221	0.308339	-3.0785	0.00208046	0.0360268	336.853	263.208	153.56	157.195	uc008oyu.1	Atp11b
Cebpa	889.489	-0.958528	0.224093	-4.27736	1.89125e-05	0.000696451	1131.67	1217.45	595.563	613.266	uc009gjl.2	Cebpa
2610528J11Rik	187.496	-0.958674	0.320111	-2.99482	0.0027461	0.0435277	241.285	253.908	117.245	137.545	uc008ukj.1	2610528J11Rik
Gltp	6941.79	-0.963173	0.207751	-4.6362	3.54874e-06	0.000155874	10153.8	8199.45	4674.23	4739.63	uc008yzw.2	Gltp
Evpl	14180.8	-0.971301	0.221221	-4.39063	1.1302e-05	0.000446246	21548.2	16015.7	8891.94	10267.3	uc007mkp.1	Evpl
Tlr5	381.29	-0.972956	0.27995	-3.47546	0.000509969	0.0118419	566.783	443.641	229.302	285.433	uc007dyl.1	Tlr5
Pthlh	1557.36	-0.978846	0.274525	-3.5656	0.000363025	0.00878112	2637.1	1495.54	1106.05	990.741	uc009esx.3	Pthlh
Hspb8	4094.61	-0.996304	0.260621	-3.8228	0.000131943	0.00378756	6866.69	4042.99	2543.07	2925.68	uc008zez.2	Hspb8
Abca12	3797.43	-1.00123	0.262192	-3.81868	0.000134167	0.00382131	6433.32	3696.08	2562.79	2497.53	uc011wmq.1	Abca12
Tmem45a	1151.17	-1.0042	0.286827	-3.50105	0.000463422	0.010947	1076.79	1995.92	735.634	796.315	uc007zmx.1	Tmem45a
Myo5b	434.129	-1.00691	0.283476	-3.55202	0.000382281	0.00916888	694.522	465.032	283.256	293.706	uc008fpp.1	Myo5b
Snrnp48	210.524	-1.00747	0.315489	-3.19338	0.0014062	0.0264254	308.466	253.908	151.485	128.238	uc007qdn.1	Snrnp48
Rapgefl1	716.964	-1.01354	0.283113	-3.57997	0.000343634	0.00837043	1205.48	712.429	491.806	458.14	uc007lhr.1	Rapgefl1
Serpinb1a	1237.76	-1.01823	0.219916	-4.63008	3.65519e-06	0.000159907	1679.53	1635.05	756.386	880.084	uc007pzu.1	Serpinb1a
Glrx	3375.84	-1.01955	0.239518	-4.25669	2.07471e-05	0.000761447	5438.85	3604	2244.26	2216.24	uc007rfx.2	Glrx
Serpinb11	6179.21	-1.01978	0.215804	-4.72548	2.2957e-06	0.000110123	7283.97	9269.02	3814.09	4349.74	uc007chl.1	Serpinb11
Tubb2a	5538.09	-1.02057	0.242502	-4.20852	2.57054e-05	0.000918759	9048.66	5789.65	3589.98	3724.07	uc007qbb.3	Tubb2a
Casp14	203.98	-1.02957	0.330616	-3.11409	0.00184511	0.0327655	318.875	228.796	121.395	146.853	uc007fyd.2	Casp14
Tmprss11f	750.899	-1.03082	0.350434	-2.94156	0.00326567	0.0497858	1432.57	584.08	421.252	565.694	uc008xxs.1	Tmprss11f
Clec2e	465.574	-1.04153	0.288874	-3.60548	0.000311579	0.00783389	524.204	729.17	253.166	355.757	uc009efd.2	Clec2e
Pros1	230.722	-1.05153	0.319014	-3.2962	0.000980035	0.0201464	347.261	275.299	127.621	172.707	uc007zpx.2	Pros1
Krt80	2897.78	-1.05269	0.25631	-4.10711	4.00644e-05	0.00133593	4852.19	2968.77	1762.82	2007.34	uc007xsz.1	Krt80
Sned1	453.814	-1.0528	0.272536	-3.86298	0.000112013	0.00331104	706.823	518.046	277.03	313.355	uc007cdm.1	Sned1
Epas1	1042.37	-1.05283	0.224437	-4.69097	2.71908e-06	0.000124952	1466.63	1346.73	723.184	632.916	uc008duj.2	Epas1
Aim1l	881.437	-1.05888	0.240691	-4.39932	1.08591e-05	0.000431877	1330.38	1051.9	531.234	612.232	uc008vdx.2	Aim1l
Ankrd22	1595.1	-1.06291	0.225929	-4.7046	2.54366e-06	0.000119399	2423.26	1891.75	998.139	1067.27	uc008hgb.1	Ankrd22
2310002J15Rik	176.638	-1.0706	0.325253	-3.29159	0.000996234	0.0202735	253.586	225.076	114.132	113.759	uc008iqv.2	2310002J15Rik
AK089957	495.021	-1.07249	0.281541	-3.80935	0.000139331	0.00394782	812.799	529.207	313.345	324.731	uc012csj.1	AK089957
Abca5	514.651	-1.07383	0.323363	-3.32081	0.000897559	0.0187698	463.646	931.925	354.848	308.184	uc007mdm.1	Abca5
Epb4.1	306.271	-1.07893	0.30274	-3.56387	0.000365432	0.00880338	492.032	339.473	181.574	212.006	uc008vao.1	Epb4.1
Srxn1	7639.42	-1.08428	0.258896	-4.18807	2.81331e-05	0.000989362	13183.6	7580.95	4899.39	4893.72	uc008new.2	Srxn1
Ugt1a6a	132.152	-1.09147	0.369183	-2.95644	0.00311216	0.0482521	153.287	206.474	85.0804	83.7682	uc007bye.1	Ugt1a6a
Atp8b1	1493.41	-1.09171	0.256906	-4.24945	2.14296e-05	0.000783864	2433.67	1632.26	839.391	1068.3	uc008fem.1	Atp8b1
Elovl4	3402.5	-1.09765	0.235565	-4.65965	3.1674e-06	0.000140821	5513.6	3762.11	2227.65	2106.62	uc012gxk.1	Elovl4
Slc6a4	414.586	-1.10936	0.262789	-4.22148	2.42706e-05	0.000873184	618.825	514.326	265.617	259.578	uc007kgf.2	Slc6a4
Ppif	1267.52	-1.11217	0.306616	-3.62722	0.000286487	0.00726987	2353.24	1113.29	810.339	793.213	uc007srr.1	Ppif
Ttc22	322.417	-1.12241	0.304868	-3.68162	0.000231757	0.00615226	391.733	492.004	162.898	243.031	uc008tyn.1	Ttc22
Gas1	258.872	-1.12668	0.343537	-3.27965	0.00103935	0.0208716	250.747	459.452	171.198	154.092	uc007qvi.2	Gas1
Fam162a	6350.07	-1.12964	0.21141	-5.34334	9.12518e-08	5.54456e-06	7723.01	9709.87	3832.77	4134.64	uc007zcd.1	Fam162a
Fos	488.511	-1.13906	0.308523	-3.69198	0.000222515	0.00592128	868.626	475.263	313.345	296.808	uc007oha.2	Fos
Clca5	275.145	-1.14402	0.284182	-4.02567	5.6814e-05	0.00183296	364.293	393.417	170.161	172.707	uc008rqg.1	Clca5
Cyp4f17	966.282	-1.14485	0.275629	-4.15358	3.27313e-05	0.0011222	1671.02	990.519	574.812	628.779	uc012apb.1	Cyp4f17
Plxdc2	1630.1	-1.1495	0.228316	-5.03472	4.78557e-07	2.60397e-05	2528.29	1966.16	952.486	1073.47	uc008ikz.2	Plxdc2
Dsc2	115.118	-1.15104	0.39055	-2.94723	0.00320638	0.0492531	184.512	132.999	74.7048	68.2556	uc008eef.1	Dsc2
Nlrp10	697.413	-1.1518	0.253478	-4.54397	5.52034e-06	0.000232186	1062.6	861.24	379.749	486.063	uc009jdb.1	Nlrp10
AK164313	152.937	-1.15514	0.383546	-3.01174	0.00259757	0.0420287	269.672	152.531	89.2307	100.315	uc056yrm.1	AK164313
Arhgef37	144.7	-1.15728	0.352914	-3.27922	0.00104093	0.0208716	200.598	199.034	78.855	100.315	uc008fca.2	Arhgef37
Maf	878.49	-1.1673	0.296801	-3.93295	8.39109e-05	0.0025779	1593.43	837.988	560.286	522.259	uc009nof.1	Maf
Plekhn1	1095.02	-1.17008	0.245346	-4.7691	1.85052e-06	9.28403e-05	1772.26	1260.24	649.516	698.069	uc012drl.2	Plekhn1
Lypd3	15630.5	-1.17207	0.24918	-4.70369	2.55496e-06	0.000119417	27003.1	16301.2	9717.84	9499.94	uc009fqe.1	Lypd3
Dlgap4	285.347	-1.17601	0.35292	-3.33222	0.000861551	0.0182612	530.827	260.418	181.574	168.571	uc008nnu.2	Dlgap4
Aqp3	8420.51	-1.17722	0.233648	-5.03844	4.69342e-07	2.5666e-05	13990.7	9363.89	5101.71	5225.69	uc008sih.1	Aqp3
Rabgap1l	2417.78	-1.17773	0.212626	-5.53896	3.04267e-08	2.00468e-06	3040.19	3666.31	1471.27	1493.35	uc007deh.1	Rabgap1l
Hr	2882.7	-1.18072	0.250484	-4.71376	2.43184e-06	0.000116144	4898.56	3102.69	1869.69	1659.85	uc007uoj.2	Hr
Trav13-2	307.096	-1.18076	0.400201	-2.95042	0.00317346	0.0488847	627.341	225.076	172.236	203.733	uc007tsw.1	Trav13-2
Nsdhl	3515.95	-1.18838	0.203271	-5.84629	5.02648e-09	3.77096e-07	4834.22	4940.5	2011.84	2277.26	uc009tkv.1	Nsdhl
Csta	3138.98	-1.19414	0.220487	-5.41592	6.09752e-08	3.83268e-06	4758.52	3978.82	1705.76	2112.82	uc007zcf.1	Csta
Tmprss11bnl	20069.5	-1.19532	0.2831	-4.22227	2.41859e-05	0.000873008	37364.2	18512.9	11846.9	12553.9	uc008xxu.1	Tmprss11bnl
Socs3	387.041	-1.19602	0.328689	-3.63877	0.000273943	0.00701665	698.307	379.466	267.692	202.698	uc007moi.2	Socs3
Evi5l	262.946	-1.19955	0.287193	-4.17679	2.95646e-05	0.00102626	372.809	359.935	157.71	161.331	uc009kte.1	Evi5l
Fam189a2	219.414	-1.21608	0.324132	-3.7518	0.000175571	0.00480055	254.532	359.005	123.47	140.648	uc008hak.2	Fam189a2
Abhd14b	244.9	-1.22069	0.373269	-3.27027	0.00107444	0.0212498	217.63	467.822	134.884	159.263	uc009rjs.2	Abhd14b
Ggt6	144.057	-1.22115	0.387434	-3.15189	0.00162219	0.0295848	250.747	152.531	74.7048	98.2467	uc007jyw.1	Ggt6
Ppp1r2	90.762	-1.22508	0.412854	-2.96734	0.00300387	0.047271	130.578	123.699	56.0286	52.743	uc007yxe.1	Ppp1r2
Copz2	203.088	-1.22539	0.366562	-3.34293	0.000828974	0.0177426	205.329	363.655	102.719	140.648	uc007lcu.1	Copz2
BC029214	384.769	-1.23047	0.262228	-4.69238	2.70049e-06	0.000124621	562.052	517.116	224.114	235.792	uc008ise.1	BC029214
Klk8	3647.18	-1.23609	0.269803	-4.58144	4.61782e-06	0.000197286	6606.48	3634.69	2175.78	2171.77	uc009gns.1	Klk8
TP73	297.215	-1.24221	0.278627	-4.4583	8.26106e-06	0.000337131	405.927	429.69	180.536	172.707	uc057bqe.1	TP73
Anxa7	194.73	-1.25522	0.350335	-3.58291	0.000339786	0.00832388	340.638	208.334	111.02	118.93	uc007sju.2	Anxa7
Dsg3	44358	-1.26201	0.216053	-5.84123	5.18176e-09	3.8553e-07	71754.4	53465.7	25168.2	27043.7	uc008eep.2	Dsg3
Grhl1	282.824	-1.26439	0.313604	-4.03181	5.53498e-05	0.00179632	483.516	315.292	158.748	173.742	uc007nem.2	Grhl1
Barx2	659.307	-1.26568	0.278589	-4.54319	5.54088e-06	0.000232186	741.833	1120.73	338.247	436.422	uc009oru.1	Barx2
Mapk6	181.633	-1.26623	0.329548	-3.84231	0.00012188	0.00355467	260.209	252.978	93.3809	119.964	uc009qsf.2	Mapk6
Slc34a2	158.9	-1.26754	0.376047	-3.37069	0.000749803	0.0163358	263.994	185.083	114.132	72.3923	uc008xlb.2	Slc34a2
Nrarp	2191.77	-1.27816	0.223428	-5.72067	1.06103e-08	7.68512e-07	3506.68	2700.91	1233.67	1325.81	uc008iqk.1	Nrarp
Ckb	88.7628	-1.27931	0.418068	-3.06005	0.00221297	0.0374956	128.685	122.768	54.991	48.6063	uc007pdn.2	Ckb
Psapl1	3023.21	-1.27969	0.217292	-5.88925	3.87957e-09	3.02148e-07	3817.03	4747.98	1656.99	1870.82	uc008xem.1	Psapl1
Ly6d	27313.1	-1.28829	0.230873	-5.5801	2.40379e-08	1.62285e-06	46354.2	31160.9	15666.2	16071.1	uc007wfx.1	Ly6d
Sprr2h	272.168	-1.29719	0.30208	-4.29418	1.75339e-05	0.000654499	436.206	337.613	142.147	172.707	uc008qdx.1	Sprr2h
Aldh3b2	3535.79	-1.30101	0.207591	-6.26719	3.67625e-10	3.16591e-08	5218.38	4841.92	1879.03	2203.83	uc008fxw.2	Aldh3b2
Ly6g6c	853.293	-1.30154	0.225872	-5.7623	8.29746e-09	6.09056e-07	1236.7	1191.41	476.243	508.815	uc008cfm.1	Ly6g6c
Sprr2g	930.082	-1.30654	0.305452	-4.27739	1.89096e-05	0.000696451	1771.32	877.981	518.783	552.25	uc008qdv.1	Sprr2g
Defb1	3265.65	-1.3112	0.202633	-6.47084	9.74621e-11	8.80945e-09	4887.2	4423.39	1903.93	1848.07	uc009lby.2	Defb1
Pqlc3	654.705	-1.31176	0.234882	-5.58478	2.34002e-08	1.60961e-06	936.754	930.064	364.186	387.816	uc007nck.2	Pqlc3
Stfa3	247.512	-1.31493	0.304659	-4.31607	1.58833e-05	0.000601091	398.357	307.851	145.259	138.58	uc007zco.1	Stfa3
Glt28d2	297.299	-1.31581	0.280378	-4.69297	2.69264e-06	0.000124621	446.614	401.788	168.086	172.707	uc008pqx.2	Glt28d2
Kctd11	3801.4	-1.31899	0.27788	-4.7466	2.06865e-06	0.000102375	6979.29	3875.58	1888.37	2462.37	uc007jsd.2	Kctd11
Vmn1r58	168.566	-1.32141	0.384278	-3.43867	0.00058457	0.0132369	316.036	165.551	97.5312	95.1442	uc009fag.1	Vmn1r58
Srcin1	93.3983	-1.32261	0.430491	-3.07232	0.00212401	0.0365832	161.803	105.097	52.9159	53.7771	uc007lee.1	Srcin1
Nccrp1	1051.06	-1.32298	0.223917	-5.90832	3.45604e-09	2.71933e-07	1609.51	1394.17	602.826	597.754	uc009fzg.2	Nccrp1
Kremen1	103.529	-1.32558	0.41474	-3.19619	0.00139258	0.0262596	178.835	117.188	60.1788	57.9139	uc007hwi.1	Kremen1
2310042D19Rik	755.515	-1.32569	0.262238	-5.05528	4.29755e-07	2.36193e-05	1290.64	869.61	421.252	440.559	uc008wgm.1	2310042D19Rik
Ndrg1	6849.45	-1.32625	0.238581	-5.55891	2.71464e-08	1.81037e-06	11846.6	7740	3809.94	4001.23	uc007wax.1	Ndrg1
Krt80	101.765	-1.32712	0.40687	-3.26178	0.00110716	0.0217007	160.857	130.209	50.8407	65.1531	uc007xtc.1	Krt80
Bnip3	3643.6	-1.33457	0.240721	-5.54405	2.95548e-08	1.95903e-06	4141.59	6294.68	2017.03	2121.09	uc009kfg.1	Bnip3
Pof1b	12911.1	-1.33808	0.212903	-6.28495	3.2796e-10	2.84675e-08	20830	16176.6	6977.63	7660.14	uc009udm.1	Pof1b
4833415N18Rik	123.865	-1.34722	0.396339	-3.39915	0.000675962	0.0148752	186.405	169.272	51.8783	87.905	uc007yfl.2	4833415N18Rik
Ankrd37	182.73	-1.34884	0.352394	-3.82765	0.000129371	0.00375314	235.608	289.25	79.8926	126.169	uc009lpr.1	Ankrd37
Dnase1l3	409.261	-1.356	0.288125	-4.70629	2.52262e-06	0.000118922	692.63	484.564	206.476	253.373	uc007sem.1	Dnase1l3
Mroh2a	77.5427	-1.35895	0.442443	-3.07146	0.00213014	0.036631	105.976	117.188	41.5026	45.5037	uc033fki.1	Mroh2a
Rab40b	94.3005	-1.36225	0.431309	-3.15842	0.00158629	0.0292075	107.869	163.691	47.728	57.9139	uc007mvu.2	Rab40b
Xlr3b	187.189	-1.36715	0.353482	-3.86766	0.000109887	0.00325699	226.146	313.432	84.0428	125.135	uc009tlh.1	Xlr3b
Efna3	1172.87	-1.37414	0.246101	-5.58366	2.35509e-08	1.60962e-06	1416.49	1968.95	602.826	703.24	uc008pyq.1	Efna3
Mmp3	407.17	-1.37742	0.294101	-4.68349	2.82036e-06	0.000128526	458.915	717.08	229.302	223.382	uc009oco.1	Mmp3
Zdhhc13	3152.18	-1.38398	0.296079	-4.67435	2.94885e-06	0.000133824	6177.84	2938.07	1704.72	1788.09	uc009haw.1	Zdhhc13
Rabl6	73.0108	-1.38621	0.457773	-3.02816	0.00246048	0.0405276	115.438	95.7966	43.5778	37.2303	uc008isu.1	Rabl6
Pmvk	105.026	-1.39077	0.417805	-3.32875	0.000872382	0.0184194	163.695	140.44	43.5778	72.3923	uc008pzt.2	Pmvk
Atp6v0a1	88.4776	-1.39688	0.447562	-3.12108	0.0018019	0.0322542	152.341	104.167	58.1037	39.2987	uc029rof.1	Atp6v0a1
Lce1f	213.935	-1.40003	0.353634	-3.95899	7.52684e-05	0.0023189	396.464	224.146	114.132	120.999	uc008qeo.2	Lce1f
Fam81a	78.2552	-1.40127	0.445556	-3.14499	0.0016609	0.030061	116.385	110.678	37.3524	48.6063	uc009qnu.1	Fam81a
Cd109	7705.55	-1.41102	0.200386	-7.04151	1.9017e-12	2.16655e-10	11845.7	10553.4	4025.76	4397.32	uc009qur.2	Cd109
Lce3f	408.576	-1.41635	0.324276	-4.36773	1.25545e-05	0.000488641	779.682	409.228	213.739	231.655	uc008qey.1	Lce3f
Gsta2	866.235	-1.42253	0.241758	-5.88409	4.00254e-09	3.0828e-07	1323.76	1199.78	408.801	532.601	uc009quf.1	Gsta2
Ces2g	744.419	-1.42266	0.239922	-5.92969	3.03514e-09	2.40546e-07	1187.5	981.218	387.012	421.944	uc009nbk.2	Ces2g
AK043676	440.923	-1.43773	0.308368	-4.66237	3.12589e-06	0.000140114	820.369	467.822	249.016	226.485	uc007pkb.2	AK043676
Dmkn	103.053	-1.44233	0.422055	-3.4174	0.000632217	0.0141402	162.749	138.58	69.5169	41.367	uc009ggk.2	Dmkn
Ptgr1	3089.35	-1.45708	0.216918	-6.71718	1.85274e-11	1.79323e-09	5084.02	3974.17	1646.62	1652.61	uc008szm.1	Ptgr1
Tmem154	2162.48	-1.45939	0.231918	-6.29268	3.12034e-10	2.73017e-08	3663.75	2679.52	1089.44	1217.23	uc008pqj.1	Tmem154
Col9a3	79.8956	-1.46474	0.493983	-2.96517	0.00302516	0.0475376	121.116	113.468	60.1788	24.8202	uc008ojl.1	Col9a3
Tmem95	92.5688	-1.46615	0.468915	-3.12668	0.0017679	0.0316976	181.673	90.2162	42.5402	55.8455	uc011xxc.1	Tmem95
Tmem125	131.779	-1.47046	0.402294	-3.65518	0.000256997	0.00672434	189.243	198.104	47.728	92.0417	uc012dkb.1	Tmem125
Camk2d	172.431	-1.47606	0.365292	-4.04076	5.3278e-05	0.00173941	299.95	207.404	108.944	73.4265	uc008rgi.2	Camk2d
Fbp2	67.7379	-1.48163	0.502472	-2.94868	0.00319132	0.0490907	82.3208	117.188	25.9392	45.5037	uc007qxf.1	Fbp2
Krt14	131.298	-1.50594	0.371612	-4.05246	5.06813e-05	0.00165959	197.759	190.663	78.855	57.9139	uc007lko.1	Krt14
Fam57a	1062.97	-1.50761	0.250358	-6.02179	1.72494e-09	1.40789e-07	1861.21	1284.42	538.497	567.763	uc007kfg.2	Fam57a
Sprr2k	152.589	-1.51121	0.360479	-4.19223	2.76222e-05	0.000980777	263.048	188.803	84.0428	74.4607	uc008qea.1	Sprr2k
Sox7	318.349	-1.51229	0.324421	-4.6615	3.13908e-06	0.000140131	587.6	355.285	186.762	143.75	uc007uhy.1	Sox7
Maf	89.8772	-1.51374	0.472651	-3.20265	0.0013617	0.0257218	179.781	86.496	47.728	45.5037	uc009noe.2	Maf
Cd44	363.189	-1.51778	0.322984	-4.69925	2.61115e-06	0.000121524	693.576	383.187	179.499	196.493	uc008lie.2	Cd44
Casp8	127.095	-1.5187	0.378171	-4.01591	5.92168e-05	0.00190486	174.104	202.754	56.0286	75.4948	uc007bcs.1	Casp8
4732456N10Rik	540.414	-1.52942	0.279135	-5.47916	4.27361e-08	2.73336e-06	939.592	665.926	240.715	315.424	uc007xto.1	4732456N10Rik
Tprg	204.487	-1.5312	0.382623	-4.00186	6.28474e-05	0.00200983	404.034	203.684	89.2307	120.999	uc007yum.1	Tprg
Mafb	1763.38	-1.53498	0.278984	-5.50205	3.75409e-08	2.4152e-06	3393.13	1850.83	871.555	937.998	uc008nqw.2	Mafb
Clock	75.0433	-1.54415	0.463878	-3.32878	0.000872275	0.0184194	127.739	95.7966	33.2021	43.4354	uc008xut.2	Clock
Ceacam19	502.608	-1.54647	0.300166	-5.15203	2.57676e-07	1.43056e-05	945.27	552.458	240.715	271.988	uc009fnn.1	Ceacam19
Ces2g	75.2379	-1.54771	0.515629	-3.0016	0.00268569	0.0428808	114.492	109.748	56.0286	20.6835	uc009nbj.2	Ces2g
Fras1	1829.97	-1.54908	0.323146	-4.79374	1.63699e-06	8.44515e-05	1620.87	3834.66	866.368	997.98	uc008yfk.1	Fras1
Slc46a2	148.527	-1.55005	0.390486	-3.96956	7.20066e-05	0.00226956	282.919	159.971	70.5545	80.6657	uc008taf.2	Slc46a2
Tmem211	294.51	-1.56022	0.290365	-5.37329	7.73131e-08	4.75041e-06	484.463	395.277	140.071	158.229	uc008yub.1	Tmem211
Iglon5	60.3861	-1.5616	0.50927	-3.06635	0.0021669	0.0370882	108.815	71.615	30.0894	31.0253	uc009gmv.2	Iglon5
Lgalsl	11530.3	-1.56268	0.229488	-6.80941	9.79992e-12	1.0017e-09	20149.7	14307.2	5350.73	6313.64	uc007idj.2	Lgalsl
Klk7	4204.23	-1.57801	0.285379	-5.52953	3.21089e-08	2.09033e-06	8378.74	4218.77	2205.87	2013.54	uc009gnt.1	Klk7
AK028782	116.762	-1.5794	0.443016	-3.56511	0.000363706	0.00878112	232.769	117.188	69.5169	47.5721	uc008jfe.2	AK028782
Crabp2	2898.51	-1.58304	0.223782	-7.07406	1.50468e-12	1.75072e-10	4975.2	3717.47	1423.54	1477.84	uc008ptk.1	Crabp2
AK198984	607.282	-1.58918	0.261043	-6.0878	1.14474e-09	9.4849e-08	1051.25	771.953	286.368	319.56	uc007kfh.1	AK198984
Idi1	11748.5	-1.59254	0.197798	-8.05138	8.18648e-16	1.3167e-13	18335.8	16956	5545.79	6156.45	uc007pkn.2	Idi1
Krt20	446.475	-1.59343	0.333385	-4.77954	1.75697e-06	8.89627e-05	886.604	454.801	255.241	189.254	uc007liu.2	Krt20
Zfp92	87.7566	-1.60111	0.438545	-3.65097	0.000261254	0.00676584	156.126	107.887	43.5778	43.4354	uc009tlr.2	Zfp92
Stx19	59.5507	-1.60184	0.50592	-3.16619	0.00154452	0.0286426	89.8905	89.2862	23.864	35.162	uc007zpv.1	Stx19
Lgals7	3486.18	-1.60816	0.203226	-7.91318	2.50889e-15	3.70808e-13	5558.07	4942.36	1732.74	1711.56	uc009gae.1	Lgals7
Cst6	1627.24	-1.62443	0.222147	-7.31238	2.62455e-13	3.12008e-11	2695.77	2219.13	755.348	838.717	uc008gcq.1	Cst6
Lamp2	153.823	-1.63002	0.373666	-4.36223	1.28745e-05	0.000497556	273.456	191.593	88.1931	62.0506	uc009szz.2	Lamp2
Hbegf	77.7427	-1.63854	0.54517	-3.00555	0.00265102	0.0424513	168.426	66.9646	25.9392	49.6404	uc008enm.2	Hbegf
Ano9	444.114	-1.68004	0.300943	-5.5826	2.36947e-08	1.60962e-06	529.881	824.037	181.574	240.963	uc012fwo.1	Ano9
AK140543	56.6403	-1.68037	0.515516	-3.25958	0.00111578	0.0217999	90.8367	81.8457	31.127	22.7519	uc008zof.1	AK140543
Cyp2w1	136.536	-1.68648	0.371562	-4.5389	5.65497e-06	0.000236062	219.522	197.174	53.9534	75.4948	uc012efv.1	Cyp2w1
Fam3b	362.408	-1.6906	0.272439	-6.20542	5.45514e-10	4.58945e-08	598.955	507.815	168.086	174.776	uc008adj.1	Fam3b
Krt79	54.7243	-1.69069	0.553556	-3.05423	0.00225639	0.0380836	92.7292	74.4052	16.6011	35.162	uc007xug.1	Krt79
Ces2f	183.06	-1.71568	0.332424	-5.16113	2.45465e-07	1.37674e-05	302.789	258.558	77.8175	93.0758	uc009nbi.1	Ces2f
Krt13	24373.3	-1.71979	0.246232	-6.98445	2.85978e-12	3.19158e-10	45815.8	28972.4	10365.3	12339.8	uc007lkj.2	Krt13
Bmp6	165.704	-1.73246	0.440788	-3.93038	8.48128e-05	0.00259831	371.863	137.65	75.7423	77.5632	uc007qdp.2	Bmp6
Vsig10l	2623.19	-1.73754	0.231533	-7.50451	6.16579e-14	7.8413e-12	4691.34	3380.78	1152.74	1267.9	uc009gmu.2	Vsig10l
Fam83c	67.2175	-1.7659	0.535917	-3.29511	0.000983846	0.0201504	131.524	76.2653	19.7138	41.367	uc008nlm.2	Fam83c
Hmox1	3617.34	-1.7683	0.250995	-7.04515	1.85257e-12	2.13279e-10	6913.05	4272.72	1608.23	1675.36	uc009mhc.2	Hmox1
Ndrg1	49.2166	-1.77288	0.58662	-3.0222	0.00250945	0.0411482	95.5678	56.7339	29.0518	15.5126	uc007way.1	Ndrg1
Egln3	2789.63	-1.77415	0.206089	-8.60866	7.39164e-18	1.64984e-15	4055.48	4578.71	1244.04	1280.31	uc007nns.2	Egln3
Bpifc	856.959	-1.81359	0.307984	-5.88858	3.89529e-09	3.02148e-07	1762.8	905.883	337.209	421.944	uc007gnj.2	Bpifc
1700055N04Rik	81.4453	-1.83138	0.448214	-4.08596	4.38955e-05	0.0014548	133.416	120.908	30.0894	41.367	uc029tql.1	1700055N04Rik
Tprg	76.0532	-1.84453	0.5583	-3.30383	0.000953723	0.0197181	156.126	81.8457	16.6011	49.6404	uc007yul.1	Tprg
Sbsn	9996.75	-1.87371	0.201748	-9.28737	1.58144e-20	4.67464e-18	16784	14630.8	4077.63	4494.53	uc009ggg.1	Sbsn
Spink5	61306.1	-1.87389	0.209615	-8.93965	3.90389e-19	9.92951e-17	108363	84297.3	25525.2	27039.6	uc008eup.1	Spink5
Krt31	58.2006	-1.8807	0.515038	-3.65157	0.000260642	0.00676584	101.245	81.8457	21.7889	27.9227	uc007lkd.1	Krt31
Rnf223	62.0032	-1.88533	0.4941	-3.81568	0.000135807	0.00385796	101.245	93.9365	26.9767	25.8544	uc029vbg.2	Rnf223
Slit1	188.191	-1.89461	0.363312	-5.21482	1.83994e-07	1.06966e-05	372.809	220.425	81.9677	77.5632	uc008hmf.2	Slit1
Gsta1	2234.34	-1.90746	0.247967	-7.69241	1.44391e-14	1.94964e-12	4251.35	2805.07	877.781	1003.15	uc009qtz.1	Gsta1
Bsn	54.5267	-1.92175	0.595985	-3.2245	0.00126192	0.0242135	84.2132	88.3561	10.3757	35.162	uc009rov.1	Bsn
Cidea	105.479	-1.92263	0.40495	-4.74781	2.05626e-06	0.000102224	160.857	172.992	49.8032	38.2645	uc012beh.1	Cidea
Nkpd1	118.26	-1.92901	0.402549	-4.79199	1.65133e-06	8.47916e-05	209.114	165.551	39.4275	58.948	uc009fme.2	Nkpd1
Hp	148.342	-1.93241	0.439814	-4.39369	1.11442e-05	0.000441608	193.028	277.159	34.2397	88.9391	uc009nin.2	Hp
Pnpla3	557.745	-1.941	0.28852	-6.72745	1.72664e-11	1.68789e-09	1096.66	673.367	227.227	233.724	uc007xbw.1	Pnpla3
2300002M23Rik	2443.78	-1.95201	0.230021	-8.48624	2.13427e-17	4.32269e-15	4503.04	3264.53	1013.7	993.843	uc008cib.1	2300002M23Rik
Nipal1	1744.39	-1.9621	0.264498	-7.41821	1.18717e-13	1.47546e-11	3379.88	2172.63	614.239	810.794	uc008xrv.1	Nipal1
Cdk5r1	119.167	-1.9622	0.475773	-4.12423	3.71972e-05	0.00125952	264.94	114.398	35.2772	62.0506	uc011yat.1	Cdk5r1
Diras2	67.7255	-1.97576	0.555001	-3.55992	0.000370973	0.00891721	66.2351	149.74	35.2772	19.6493	uc007qmv.1	Diras2
P4ha2	40.957	-1.97964	0.646082	-3.06406	0.00218352	0.0372562	83.267	47.4333	10.3757	22.7519	uc007ixl.2	P4ha2
Fzd10	61.7597	-1.9879	0.520388	-3.82004	0.000133428	0.00381018	116.385	80.9156	30.0894	19.6493	uc008zsh.1	Fzd10
Fam213b	210.872	-2.00997	0.335397	-5.99282	2.06237e-09	1.67082e-07	356.723	319.012	66.4042	101.349	uc008wch.1	Fam213b
Wisp2	126.063	-2.02561	0.561344	-3.60849	0.000307982	0.00777921	68.1275	336.683	48.7656	50.6746	uc008ntm.2	Wisp2
Ly6g6e	137.209	-2.03428	0.391803	-5.1921	2.07934e-07	1.19067e-05	235.608	205.544	39.4275	68.2556	uc008cfp.1	Ly6g6e
Fosb	199.746	-2.03831	0.447248	-4.55744	5.17808e-06	0.000219506	484.463	158.111	76.7799	79.6315	uc009flk.1	Fosb
Crnn	1563.95	-2.04572	0.32433	-6.30752	2.83545e-10	2.50092e-08	1674.8	3361.25	456.529	763.222	uc008qfd.1	Crnn
Tmprss11d	937.885	-2.05124	0.276224	-7.42599	1.11943e-13	1.40726e-11	1885.81	1136.54	346.547	382.645	uc008xxp.1	Tmprss11d
Lims2	64.4063	-2.0635	0.52793	-3.90866	9.28095e-05	0.0028122	82.3208	125.559	32.1645	17.581	uc008eiv.1	Lims2
Nxph4	44.421	-2.0695	0.5775	-3.58356	0.000338947	0.00832388	70.02	73.4751	18.6762	15.5126	uc007hjw.1	Nxph4
Lipn	32.3216	-2.07052	0.703375	-2.94369	0.00324324	0.0495936	70.02	34.4124	10.3757	14.4785	uc008hfz.1	Lipn
Esyt3	117.308	-2.07332	0.414178	-5.00586	5.56141e-07	2.99631e-05	199.652	179.502	32.1645	57.9139	uc009reb.1	Esyt3
Kctd4	121.489	-2.07473	0.401153	-5.17191	2.3171e-07	1.3063e-05	232.769	159.971	42.5402	50.6746	uc007urc.1	Kctd4
Fam25c	591.316	-2.11247	0.287672	-7.34333	2.08338e-13	2.53177e-11	1062.6	858.449	169.123	275.091	uc007tat.1	Fam25c
Nat8l	3082.2	-2.12065	0.263917	-8.0353	9.33518e-16	1.47969e-13	6354.79	3669.1	1179.71	1125.18	uc008xbs.1	Nat8l
Rbp2	688.586	-2.12125	0.242075	-8.76277	1.90518e-18	4.52978e-16	1143.97	1095.62	234.49	280.262	uc009rdk.2	Rbp2
Klk10	2538.66	-2.12315	0.256115	-8.28983	1.13412e-16	2.03341e-14	5116.19	3142.69	984.65	911.109	uc009gnq.1	Klk10
Gm15337	34.8303	-2.13107	0.646486	-3.29639	0.00097936	0.0201464	52.0419	61.3842	12.4508	13.4443	uc008esw.1	Gm15337
Lce3e	87.8667	-2.1326	0.508789	-4.19152	2.77096e-05	0.000980777	203.436	82.7757	31.127	34.1278	uc029unk.1	Lce3e
Sprr1a	7209.01	-2.1625	0.265012	-8.15999	3.3505e-16	5.46931e-14	15117.7	8453.36	2537.89	2727.12	uc008qed.1	Sprr1a
Gm5478	62.4593	-2.16459	0.662598	-3.26682	0.00108762	0.0213944	34.0638	170.202	20.7513	24.8202	uc007xtt.1	Gm5478
Lipm	67.6873	-2.19005	0.572564	-3.82498	0.000130783	0.00376899	152.341	69.7548	14.5259	34.1278	uc012bks.1	Lipm
Defb14	5313.23	-2.2041	0.234273	-9.40826	5.04418e-21	1.72401e-18	10310.9	7152.2	1762.82	2026.98	uc009lai.2	Defb14
Crct1	2134.99	-2.22841	0.261429	-8.52398	1.54168e-17	3.24257e-15	4377.19	2660.91	703.47	798.384	uc008qez.2	Crct1
Cdsn	5150.6	-2.22871	0.238205	-9.35625	8.26132e-21	2.65747e-18	9731.83	7247.99	1544.94	2077.66	uc008cia.1	Cdsn
Krt6b	152478	-2.23785	0.252382	-8.86693	7.51895e-19	1.82744e-16	311378	191849	47534	59150.7	uc007xtu.1	Krt6b
Calml3	4150.35	-2.24073	0.28523	-7.85589	3.96955e-15	5.63831e-13	9079.89	4622.42	1352.99	1546.09	uc007pja.2	Calml3
Klk12	1122.16	-2.24947	0.285418	-7.88133	3.23926e-15	4.72371e-13	2375.95	1332.78	362.111	417.807	uc012fji.1	Klk12
Tgm3	575.839	-2.26932	0.29746	-7.62901	2.3657e-14	3.15532e-12	1205.48	702.199	190.912	204.767	uc008mig.2	Tgm3
Mt4	76.1445	-2.2872	0.485711	-4.70896	2.48982e-06	0.000117884	97.4602	155.321	26.9767	24.8202	uc009mvt.1	Mt4
Klk9	334.499	-2.30793	0.357692	-6.45227	1.10186e-10	9.8779e-09	757.919	355.285	115.17	109.623	uc009gnr.2	Klk9
Ifi203	35.6107	-2.31492	0.702727	-3.2942	0.000987014	0.0201551	83.267	35.3424	14.5259	9.30758	uc007dsj.1	Ifi203
AU021092	79.1658	-2.32015	0.461204	-5.03064	4.88855e-07	2.64683e-05	145.717	118.118	25.9392	26.8886	uc012aaz.1	AU021092
Mmp10	1409.46	-2.33005	0.336341	-6.92763	4.27953e-12	4.68052e-10	3336.36	1366.26	413.989	521.225	uc009ocq.2	Mmp10
Selenbp1	281.268	-2.34192	0.385068	-6.08183	1.18822e-09	9.7711e-08	292.381	647.325	75.7423	109.623	uc008qhf.1	Selenbp1
Hsd17b2	101.446	-2.35607	0.452998	-5.20107	1.98147e-07	1.1406e-05	218.576	120.908	34.2397	32.0595	uc009npf.1	Hsd17b2
BC117090	828.317	-2.3687	0.300744	-7.87612	3.37716e-15	4.86e-13	1720.22	1055.62	210.626	326.8	uc007zcl.1	BC117090
Sprr2j-ps	445.929	-2.37049	0.354365	-6.6894	2.24084e-11	2.14983e-09	1039.89	454.801	149.41	139.614	uc008qdz.1	Sprr2j-ps
Tchh	2352.21	-2.38566	0.246651	-9.67221	3.95754e-22	1.66476e-19	4766.09	3131.53	727.334	783.905	uc012cti.1	Tchh
Gsdma	978.181	-2.39642	0.260216	-9.20937	3.28033e-20	9.44132e-18	1932.17	1356.03	278.068	346.449	uc007lgv.1	Gsdma
Klk13	354.454	-2.40041	0.356666	-6.73013	1.69514e-11	1.68543e-09	800.499	391.557	95.4561	130.306	uc009gnk.1	Klk13
Selenbp2	22.8808	-2.40906	0.80431	-2.99519	0.00274271	0.0435277	44.4721	32.5523	6.2254	8.27341	uc008qgx.1	Selenbp2
Hpgds	494.834	-2.4299	0.314813	-7.71854	1.17667e-14	1.60866e-12	1038	631.514	184.687	125.135	uc009cee.2	Hpgds
Capns2	320.079	-2.43388	0.331875	-7.33372	2.23855e-13	2.69044e-11	687.899	392.487	101.681	98.2467	uc012gik.1	Capns2
Vipr1	43.16	-2.43591	0.681328	-3.57524	0.000349913	0.00850444	35.9562	109.748	14.5259	12.4101	uc009sdl.2	Vipr1
Spink12	282.289	-2.43604	0.362113	-6.72729	1.72848e-11	1.68789e-09	638.696	314.362	88.1931	87.905	uc008eus.1	Spink12
Gm5414	23.3216	-2.44192	0.793204	-3.07855	0.00208011	0.0360268	38.7948	39.9928	6.2254	8.27341	uc007xts.1	Gm5414
Sprr1b	4227.01	-2.45626	0.227567	-10.7935	3.69255e-27	2.24363e-24	8303.04	5998.92	1247.15	1358.91	uc008qeb.1	Sprr1b
Lor	37.8814	-2.49812	0.6536	-3.8221	0.00013232	0.00378845	77.5897	51.1535	9.33809	13.4443	uc008qdk.1	Lor
Srms	39.795	-2.50654	0.655312	-3.82495	0.000130797	0.00376899	84.2132	51.1535	8.30053	15.5126	uc008oll.1	Srms
Cxcr2	67.5042	-2.50702	0.558489	-4.48894	7.15799e-06	0.000294312	158.018	71.615	15.5635	24.8202	uc007bll.1	Cxcr2
Fam131c	27.807	-2.51342	0.744908	-3.37414	0.000740475	0.0161972	41.6335	53.0137	10.3757	6.20506	uc008vod.2	Fam131c
Gm11992	104.616	-2.5197	0.424317	-5.93824	2.88101e-09	2.29997e-07	170.319	186.013	24.9016	37.2303	uc007hzv.1	Gm11992
Arl4d	109.861	-2.54654	0.448556	-5.67719	1.36923e-08	9.75384e-07	242.231	132.999	29.0518	35.162	uc007lpq.2	Arl4d
Stfa2	23.3547	-2.56874	0.838608	-3.0631	0.00219054	0.0373056	52.0419	27.9019	9.33809	4.1367	uc007zcn.1	Stfa2
Ndufa4l2	314.128	-2.59705	0.313951	-8.27215	1.31569e-16	2.32092e-14	619.771	458.522	103.757	74.4607	uc007hjt.2	Ndufa4l2
Hephl1	137.083	-2.60026	0.496537	-5.23679	1.6339e-07	9.60752e-06	224.253	246.467	14.5259	63.0847	uc009ofj.2	Hephl1
Emp1	33.3644	-2.62178	0.721279	-3.63491	0.000278081	0.00710602	78.5359	36.2725	10.3757	8.27341	uc033ivp.1	Emp1
Ednra	26.0006	-2.62409	0.864231	-3.03633	0.00239477	0.0395831	66.2351	23.2516	11.4132	3.10253	uc009mhv.1	Ednra
Lce1d	22.3654	-2.63079	0.83675	-3.14406	0.00166621	0.030061	44.4721	32.5523	8.30053	4.1367	uc008qem.1	Lce1d
Aloxe3	293.228	-2.65657	0.331738	-8.00802	1.16566e-15	1.82126e-13	626.395	385.977	74.7048	85.8366	uc007jpj.2	Aloxe3
Rhbg	52.9809	-2.65725	0.561393	-4.73331	2.20887e-06	0.000106846	91.7829	91.1463	11.4132	17.581	uc008pui.1	Rhbg
Pinlyp	207.775	-2.66988	0.403346	-6.61932	3.60847e-11	3.40223e-09	450.399	267.859	36.3148	76.529	uc009fpw.1	Pinlyp
Calm4	6186.85	-2.68947	0.243867	-11.0284	2.78687e-28	1.905e-25	12809.9	8616.12	1476.46	1844.97	uc007pjb.1	Calm4
Gpr111	511.561	-2.69689	0.310527	-8.6849	3.79067e-18	8.82096e-16	1098.56	674.297	113.095	160.297	uc008cos.1	Gpr111
Fam83a	378.619	-2.73468	0.321022	-8.51869	1.61371e-17	3.33003e-15	800.499	516.186	80.9301	116.862	uc011zta.1	Fam83a
5430427M07Rik	29.9607	-2.74659	0.732651	-3.74884	0.000177656	0.00484543	62.4502	41.8529	8.30053	7.23923	uc007okm.2	5430427M07Rik
Serpinb6c	235.226	-2.75796	0.317731	-8.68016	3.952e-18	9.00481e-16	401.196	418.529	54.991	66.1873	uc007qan.1	Serpinb6c
Lrrc15	68.3696	-2.75798	0.500559	-5.5098	3.59232e-08	2.3248e-06	118.277	119.978	18.6762	16.5468	uc007ywn.2	Lrrc15
Kprp	280.885	-2.76612	0.337891	-8.18644	2.69062e-16	4.45868e-14	611.255	368.305	70.5545	73.4265	uc008qes.1	Kprp
Lce3c	267.971	-2.77352	0.411348	-6.74253	1.55656e-11	1.56184e-09	678.437	256.698	72.6296	64.1189	uc008qex.2	Lce3c
Slc5a1	705.581	-2.7762	0.334291	-8.30474	1.00035e-16	1.82346e-14	1689.94	772.883	196.1	163.4	uc008xah.2	Slc5a1
Dkkl1	67.4634	-2.78544	0.510088	-5.4607	4.74263e-08	3.0157e-06	130.578	105.097	15.5635	18.6152	uc009guc.2	Dkkl1
Ang2	34.8737	-2.79163	0.686944	-4.06384	4.82725e-05	0.00159023	57.7192	64.1744	6.2254	11.3759	uc007tmu.1	Ang2
Tmem45b	691.641	-2.79726	0.335388	-8.34037	7.40596e-17	1.37287e-14	789.144	1629.47	142.147	205.801	uc009ort.1	Tmem45b
Serpinb7	330.144	-2.8217	0.294061	-9.59565	8.33893e-22	3.25725e-19	541.235	615.703	72.6296	91.0075	uc007chm.2	Serpinb7
Sdr16c6	749.125	-2.85646	0.288291	-9.90826	3.8326e-23	1.67668e-20	1632.22	1000.75	162.898	200.63	uc008rwy.1	Sdr16c6
Serpinb9e	34.3119	-2.86298	0.795703	-3.59805	0.000320607	0.00802399	94.6216	26.0418	11.4132	5.17088	uc007qaf.1	Serpinb9e
Krt10	1432.23	-2.86362	0.259614	-11.0303	2.73027e-28	1.905e-25	1995.57	3041.31	375.599	316.458	uc007lir.2	Krt10
Gm15998	24.0452	-2.89516	0.873071	-3.31606	0.000912947	0.0190189	63.3965	21.3915	5.18783	6.20506	uc008pyr.1	Gm15998
Rgs11	17.5785	-2.90412	0.954477	-3.04263	0.00234519	0.0391629	37.8486	24.1817	3.1127	5.17088	uc008bdq.1	Rgs11
Lce3d	72.5377	-2.90423	0.546694	-5.31235	1.08218e-07	6.46766e-06	175.05	80.9156	17.6386	16.5468	uc033hwm.1	Lce3d
Tmprss11a	1603.14	-2.9099	0.319633	-9.10387	8.71681e-20	2.38339e-17	3928.69	1730.85	356.923	396.089	uc008xxq.1	Tmprss11a
Cd248	79.4821	-2.91232	0.498168	-5.84605	5.03393e-09	3.77096e-07	150.448	130.209	12.4508	24.8202	uc008gcb.1	Cd248
BC100530	11272.7	-2.92244	0.24504	-11.9264	8.62374e-33	1.04798e-29	24456.8	15379.5	2504.68	2749.87	uc007zcm.1	BC100530
AK164323	24.4448	-2.92273	0.815947	-3.58201	0.000340962	0.00832388	48.257	38.1326	4.15026	7.23923	uc057akw.1	AK164323
AK141353	22.3318	-2.92984	0.859054	-3.41054	0.000648338	0.0144417	49.2032	29.7621	6.2254	4.1367	uc056ypb.1	AK141353
2310042E22Rik	2046.01	-2.93633	0.247934	-11.8432	2.33376e-32	2.55244e-29	4290.14	2948.3	429.552	516.054	uc007yrf.2	2310042E22Rik
2610528A11Rik	550.957	-2.96901	0.286121	-10.3768	3.16354e-25	1.6476e-22	1101.4	852.869	100.644	148.921	uc007tbv.2	2610528A11Rik
Tchhl1	722.421	-2.98933	0.33482	-8.92817	4.33109e-19	1.07657e-16	1770.37	796.135	157.71	165.468	uc008qfi.1	Tchhl1
Wfdc5	114.467	-3.00387	0.454256	-6.61274	3.77266e-11	3.52663e-09	258.317	148.81	20.7513	29.9911	uc008ntw.2	Wfdc5
Bambi	23.5187	-3.01401	0.854747	-3.5262	0.000421566	0.0100015	54.8805	28.832	6.2254	4.1367	uc008dyc.1	Bambi
Rnf222	349.33	-3.02095	0.357188	-8.45759	2.72956e-17	5.42786e-15	796.714	447.361	57.0661	96.1784	uc007jog.1	Rnf222
Osbp	16.6079	-3.02802	0.995653	-3.04124	0.00235603	0.0392205	34.0638	25.1117	5.18783	2.06835	uc008gtk.1	Osbp
Elf5	19.1908	-3.04669	0.913275	-3.336	0.000849918	0.0181554	34.0638	34.4124	4.15026	4.1367	uc012cag.1	Elf5
Mpp7	15.4427	-3.1591	1.07042	-2.95128	0.00316462	0.0488625	39.7411	15.8111	4.15026	2.06835	uc008dzt.1	Mpp7
Clic5	51.657	-3.16497	0.609746	-5.19064	2.0957e-07	1.19378e-05	102.191	83.7058	14.5259	6.20506	uc008cpw.1	Clic5
Smtnl2	224.995	-3.16765	0.383356	-8.26295	1.42118e-16	2.46721e-14	531.773	278.089	43.5778	46.5379	uc007jyv.1	Smtnl2
Pla2g2f	36.6857	-3.18864	0.68733	-4.63917	3.49805e-06	0.000154267	64.3427	67.8947	8.30053	6.20506	uc008vlf.2	Pla2g2f
Klk14	4932.06	-3.18922	0.273935	-11.6423	2.51296e-31	2.29036e-28	11438.8	6340.25	877.781	1071.41	uc009gni.3	Klk14
Fabp4	882.183	-3.20651	0.308682	-10.3877	2.81942e-25	1.5418e-22	2084.51	1099.34	153.56	191.323	uc008opl.2	Fabp4
Sprr2i	259.837	-3.20737	0.373549	-8.58622	8.98737e-18	1.9659e-15	617.879	319.942	53.9534	47.5721	uc008qdy.1	Sprr2i
Lypd5	424.479	-3.20863	0.33648	-9.53588	1.48622e-21	5.41828e-19	1002.99	529.207	77.8175	87.905	uc009fpj.1	Lypd5
Pnpla1	317.476	-3.23125	0.341255	-9.4687	2.83335e-21	9.99626e-19	708.716	438.99	50.8407	71.3581	uc008brt.1	Pnpla1
Cyp4f39	1219.82	-3.2435	0.297835	-10.8902	1.28308e-27	8.25471e-25	2734.56	1678.77	178.461	287.501	uc008bxe.1	Cyp4f39
Slc10a6	151.819	-3.272	0.391875	-8.34959	6.85006e-17	1.29171e-14	310.359	239.957	24.9016	32.0595	uc008yjp.1	Slc10a6
4833423E24Rik	1331.48	-3.29329	0.243437	-13.5283	1.06464e-41	2.911e-38	2144.13	2688.82	216.851	276.125	uc008kkj.1	4833423E24Rik
Rptn	19344.6	-3.31068	0.275574	-12.0138	3.00748e-33	4.1116e-30	45982.3	24311.9	3252.77	3831.62	uc008qfh.1	Rptn
Prr9	756.575	-3.33793	0.32817	-10.1713	2.66198e-24	1.21309e-21	1800.65	953.316	105.832	166.502	uc008qdm.1	Prr9
Gfpt2	20.3856	-3.35562	0.973614	-3.44656	0.000567766	0.0129368	47.3108	26.9719	6.2254	1.03418	uc011xud.1	Gfpt2
Slc6a2	14.6407	-3.36602	1.08449	-3.10379	0.00191058	0.0338123	21.763	31.6222	2.07513	3.10253	uc009muh.2	Slc6a2
LOC330850	17.8293	-3.38726	1.11144	-3.04763	0.00230656	0.0387509	53.9343	11.1608	5.18783	1.03418	uc057ane.1	LOC330850
Dsg1a	19836.3	-3.39363	0.290399	-11.6861	1.5012e-31	1.4926e-28	45181.8	27269.5	2530.62	4363.19	uc008eel.2	Dsg1a
Cnfn	166.679	-3.42049	0.428946	-7.97417	1.53405e-15	2.36309e-13	361.454	248.327	16.6011	40.3329	uc009fsm.1	Cnfn
Gsdmc	713.667	-3.42999	0.335204	-10.2325	1.41754e-24	7.04712e-22	1783.62	828.687	112.057	130.306	uc007vyt.1	Gsdmc
Endou	481.331	-3.52036	0.312143	-11.278	1.68457e-29	1.41724e-26	1098.56	672.437	72.6296	81.6999	uc007xky.2	Endou
Flg	161.942	-3.58849	0.429708	-8.351	6.76864e-17	1.29171e-14	383.217	214.845	19.7138	29.9911	uc008qff.1	Flg
Gm9696	182.087	-3.61682	0.385029	-9.39365	5.79564e-21	1.92082e-18	387.002	286.46	22.8265	32.0595	uc008piy.1	Gm9696
Nap1l5	28.427	-3.66783	0.893416	-4.1054	4.0361e-05	0.00134173	72.8586	32.5523	7.26296	1.03418	uc009cdg.1	Nap1l5
Dsg1b	10762.4	-3.7571	0.274251	-13.6995	1.02219e-42	5.58982e-39	24795.6	15289.3	1172.45	1792.23	uc008eem.2	Dsg1b
Defb4	132.869	-3.7711	0.458945	-8.21688	2.0886e-16	3.51432e-14	241.285	253.908	26.9767	9.30758	uc009laj.2	Defb4
Cdhr1	90.89	-3.83331	0.553011	-6.9317	4.15806e-12	4.59361e-10	232.769	106.957	14.5259	9.30758	uc007tbu.1	Cdhr1
Cdc14b	20.7766	-3.91053	0.996744	-3.9233	8.7344e-05	0.00266345	42.5797	35.3424	4.15026	1.03418	uc007qyr.2	Cdc14b
Slc6a20a	33.2718	-3.91233	0.787037	-4.97095	6.6624e-07	3.55447e-05	64.3427	60.4542	5.18783	3.10253	uc009sgk.1	Slc6a20a
Aadacl2	151.692	-3.93244	0.477279	-8.2393	1.73221e-16	2.96018e-14	397.411	172.062	19.7138	17.581	uc012cqa.1	Aadacl2
Tdh	36.3324	-4.04809	0.781685	-5.17867	2.2347e-07	1.26637e-05	73.8048	63.2444	2.07513	6.20506	uc007uhs.1	Tdh
Myom2	28.3191	-4.10592	1.13078	-3.63104	0.000282278	0.00719643	5.6773	101.377	5.18783	1.03418	uc009kzm.2	Myom2
Krt1	1206.01	-4.13997	0.253861	-16.308	8.66044e-60	9.47192e-56	2581.28	1983.83	116.207	142.716	uc007xuc.1	Krt1
Alox12b	265.198	-4.19589	0.373923	-11.2213	3.20623e-29	2.50475e-26	575.299	430.62	18.6762	36.1962	uc007jpk.1	Alox12b
Acer1	129.28	-4.24586	0.474432	-8.94935	3.57578e-19	9.3115e-17	281.972	209.264	8.30053	17.581	uc008ddl.1	Acer1
2010109I03Rik	1002.97	-4.25345	0.335453	-12.6797	7.65876e-37	1.39606e-33	2542.48	1269.54	76.7799	123.067	uc007wgg.1	2010109I03Rik
Akr1d1	177.778	-4.30731	0.48067	-8.96105	3.2161e-19	8.57914e-17	480.678	196.244	18.6762	15.5126	uc009bjg.2	Akr1d1
Them5	73.2123	-4.37521	0.641695	-6.8182	9.21856e-12	9.51164e-10	185.458	93.9365	3.1127	10.3418	uc008qfv.2	Them5
Klk5	89.6812	-4.46499	0.570977	-7.81991	5.28617e-15	7.41216e-13	217.63	125.559	7.26296	8.27341	uc009gnx.1	Klk5
Lce1a2	13.6802	-4.66721	1.36953	-3.40789	0.000654676	0.0145532	33.1176	19.5314	1.03757	1.03418	uc008qek.1	Lce1a2
Dio2	13.8642	-4.68771	1.36097	-3.4444	0.000572325	0.0129945	21.763	31.6222	1.03757	1.03418	uc007okf.1	Dio2
Rgs9	15.0147	-4.80716	1.35426	-3.54964	0.000385753	0.00923191	18.9243	39.0627	1.03757	1.03418	uc007mby.2	Rgs9
Pla2g3	17.6693	-5.04918	1.30372	-3.87291	0.000107543	0.0031962	41.6335	26.9719	1.03757	1.03418	uc007hsz.1	Pla2g3
Pla2g4d	71.1332	-5.05899	0.684009	-7.39608	1.40259e-13	1.72361e-11	164.642	111.608	3.1127	5.17088	uc008lvh.1	Pla2g4d
