# Supplementary material for: Initiation of wound healing is regulated by the convergence of mechanical and epigenetic cues
Source: PLoS Biol. 2022 Sep 16;20(9):e3001777. doi: 10.1371/journal.pbio.3001777 (PMC9522318; doi:10.1371/journal.pbio.3001777)
Supplement: S1 Raw Data — (ZIP) [file pbio.3001777.s007.zip › Supporting Information Raw Data/S5B_Fig.xlsx]

## Sheet: Sheet1
	PLAGL1	SPRR2A3	EPAS1	COL9A3	CASP8	TMPRSS11A	GSDMC
mRNA (Fold change)	-1.65281	-1.85597	-2.0746	-2.1631	-2.86533	-7.51565	-10.7778
	-1.74	-2.54	-2.71	-2.93	-3.6	-5.31	-8.35
Promoter Methylation	2.07333	2.64	2.32	1.98	4.6	2.32	6.16
	2.32	2.9	2.4	2.45	5.22	3.05	7.91
