# Supplementary material for: Initiation of wound healing is regulated by the convergence of mechanical and epigenetic cues
Source: PLoS Biol. 2022 Sep 16;20(9):e3001777. doi: 10.1371/journal.pbio.3001777 (PMC9522318; doi:10.1371/journal.pbio.3001777)
Supplement: S1 Raw Data — (ZIP) [file pbio.3001777.s007.zip › Supporting Information Raw Data/S5C_Fig.xlsx]

## Sheet: Sheet1
	GAP43	SLC41A2	COL1A2	RAD54B	C330027C09RIK	ZCWPW1	NUP85	C1QBP	GMPS
mRNA Fold change	5.56917	5.00761	3.53175	3.33185	2.49925	2.19771	1.72595	1.68284	1.64978
	4.37	4.11	3.12	2.87	2.02	1.97794	1.59	1.45455	1.38
Promoter Methylation (Fold change)	-1.44	-2.44	-7.56	-10.2	-2.61	-3.38	-3.28	-1.52	-1.349
	-1.2987	-2.27273	-6.81818	-9.09091	-2.27273	-3.0303	-2.84091	-1.31579	-1.13636
