# Supplementary material for: Initiation of wound healing is regulated by the convergence of mechanical and epigenetic cues
Source: PLoS Biol. 2022 Sep 16;20(9):e3001777. doi: 10.1371/journal.pbio.3001777 (PMC9522318; doi:10.1371/journal.pbio.3001777)
Supplement: S1 Raw Data — (ZIP) [file pbio.3001777.s007.zip › Supporting Information Raw Data/S6_Fig.xlsx]

## Sheet: Graph1
GO biological processes of downregulated genes
GO biological processes	-Log (10) Adj FDR Value
Keratinocyte differentiation	16.8327
Peptide cross-linking	11.4377
Establishment of skin barrier	5.23807
Intermediate filament cytoskeleton organization	4.32975
Lipid metabolic process	3.97881
Nucleic acid metabolic process	2.73993
Cellular response to metal ion	2.49485
Cellular lipid metabolic process	1.86328
G protein-coupled receptor signaling pathway	1.81816
Cellular modified amino acid metabolic process	1.55909
Zymogen activation	1.54363
Desmosome organization	1.54061
Lipid transport	1.53165
Negative regulation of peptidase activity	1.4045
Aspartate family amino acid catabolic process	1.4034

## Sheet: Graph2
GO biological processes of upregulated genes
GO biological processes	-Log (10) Adj FDR Value
Cell cycle process	23.7545
Cellular component organization or biogenesis	11.1062
Chromosome organization	11.0264
Cellular response to DNA damage stimulus	9.36754
Negative regulation of mitotic cell cycle	7.25649
Regulation of cellular metabolic process	5.0942
Regulation of nitrogen compound metabolic process	5.07935
Regulation of cell death	4.85387
Biological regulation	4.72584
Positive regulation of cellular process	4.54363
DNA strand elongation involved in DNA replication	4.4698
Regulation of programmed cell death	4.4045
Cellular response to cytokine stimulus	4.02365
Protein localization to chromosome	3.9914
Ribosome biogenesis	3.76955
